# Supplementary material for: Bromido(2-{1-[2-(piperidin-1-yl)ethyl­imino]­eth­yl}phenolato)copper(II)
Source: Acta Crystallogr Sect E Struct Rep Online. 2010 Jul 10;66(Pt 8):m913. doi: 10.1107/S1600536810026711 (PMC3007530; doi:10.1107/S1600536810026711)
Supplement: Supplementary file 2 [file e-66-0m913-Isup2.hkl]

# 
# h,k,l, Fc-squared, Fo-squared, sigma(Fo-squared) and status flag 
# 
data_I
_shelx_title ' P21c in P2(1)/c' 
_shelx_refln_list_code          4 
_shelx_F_calc_maximum      374.10 
_exptl_crystal_F_000       788.00 
_reflns_d_resolution_high  0.7829 
 
loop_ 
 _symmetry_equiv_pos_as_xyz 
 'x, y, z' 
 '-x, y+1/2, -z+1/2' 
 '-x, -y, -z' 
 'x, -y-1/2, z-1/2' 
 
_cell_length_a    10.9882 
_cell_length_b    17.1812 
_cell_length_c     8.1728 
_cell_angle_alpha  90.000 
_cell_angle_beta   92.366 
_cell_angle_gamma  90.000 
 
_shelx_F_squared_multiplier     1.000 
 
loop_ 
 _refln_index_h 
 _refln_index_k 
 _refln_index_l 
 _refln_F_squared_calc 
 _refln_F_squared_meas 
 _refln_F_squared_sigma 
 _refln_observed_status 
   2   0   0       59.09       66.30     17.84 o 
   3   0   0       75.17      107.70     12.44 o 
   4   0   0      642.27      460.43     36.83 o 
   5   0   0        2.98      -22.57     16.67 o 
   6   0   0     7151.48     4128.88    193.38 o 
   7   0   0    18478.13    12116.13    513.38 o 
   8   0   0    12140.34    11977.17    339.15 o 
   9   0   0     5408.71     5261.53    229.06 o 
  10   0   0       35.87      -55.25     49.50 o 
  11   0   0      619.54      592.80     77.12 o 
  12   0   0      328.90      475.39     88.63 o 
  13   0   0      804.38      915.10    108.20 o 
   1   1   0       20.96       36.54      5.63 o 
   2   1   0     7573.22     7500.69    203.87 o 
   3   1   0       77.66       79.80      8.75 o 
   4   1   0      310.60      307.79     28.41 o 
   5   1   0     5192.91     5083.91    120.02 o 
   6   1   0       98.72       29.52     24.26 o 
   7   1   0        1.73       -5.08     15.87 o 
   8   1   0      147.19      171.41     56.95 o 
   9   1   0      635.50      675.48     49.60 o 
  10   1   0       17.50      -24.67     33.92 o 
  11   1   0       93.84      216.85     46.20 o 
  12   1   0      289.07      300.12     52.49 o 
  13   1   0      357.44      313.18     84.03 o 
  14   1   0       61.11      160.09     66.33 o 
   0   2   0       68.38      436.25     21.87 o 
   1   2   0       27.47       57.01      9.62 o 
   2   2   0     1214.88     1222.51     26.64 o 
   3   2   0     1556.23     1582.20     35.25 o 
   4   2   0     2568.51     2583.40     56.20 o 
   5   2   0       44.09       42.75     11.80 o 
   6   2   0       98.32      128.51     20.27 o 
   7   2   0       45.17       44.47     15.74 o 
   8   2   0        4.43       -0.18     40.65 o 
   9   2   0      103.09       71.09     29.97 o 
  10   2   0      622.35      690.47     54.24 o 
  11   2   0       44.99       80.68     44.35 o 
  12   2   0        2.31       -8.57     49.63 o 
  13   2   0        0.12       -0.17     56.14 o 
   1   3   0     5124.89     5275.77    100.70 o 
   2   3   0    12183.16    12554.11    279.00 o 
   3   3   0     2439.16     2521.64     52.76 o 
   4   3   0     1629.11     1625.75     38.10 o 
   5   3   0     9114.72     8977.19    176.52 o 
   6   3   0     2956.65     2715.52     77.59 o 
   7   3   0      312.12      325.03     21.72 o 
   8   3   0      718.05      711.66     67.90 o 
   9   3   0     1601.42     1723.62     93.76 o 
  10   3   0      246.26      296.90     45.17 o 
  11   3   0       15.35       22.54     43.40 o 
  12   3   0      298.93      289.41     54.90 o 
  13   3   0      503.78      545.65     70.40 o 
   0   4   0   139947.89   107542.55   9614.86 o 
   1   4   0    27942.82    26452.53    492.85 o 
   2   4   0     8115.80     7960.34    152.37 o 
   3   4   0      107.79      117.09      9.97 o 
   4   4   0      304.32      363.05     24.62 o 
   5   4   0        7.60       18.81      9.60 o 
   6   4   0     6991.65     6767.68    138.17 o 
   7   4   0    13254.49    13530.73    303.03 o 
   8   4   0     7658.73     7463.32    178.73 o 
   9   4   0     2943.21     2849.31     86.84 o 
  10   4   0      147.63      159.91     34.89 o 
  11   4   0       48.12       65.35     66.76 o 
  12   4   0      228.09      236.21     57.17 o 
  13   4   0      430.59      454.15     86.91 o 
   1   5   0      946.40     1049.49     24.43 o 
   2   5   0      119.97      179.10      9.55 o 
   3   5   0       19.71       16.40      6.97 o 
   4   5   0      464.63      490.03     17.90 o 
   5   5   0      468.67      447.92     20.31 o 
   6   5   0       83.79       54.51     13.71 o 
   7   5   0        3.40        8.67     19.47 o 
   8   5   0        6.58        2.19     23.53 o 
   9   5   0       31.54       63.00     37.91 o 
  10   5   0        6.16      -22.28     29.07 o 
  11   5   0       14.86       46.88     43.49 o 
  12   5   0       50.32       55.64     52.74 o 
  13   5   0       81.11      104.45    105.32 o 
   0   6   0     3403.03     3671.14    103.90 o 
   1   6   0      503.22      548.33     28.08 o 
   2   6   0     1337.84     1269.56     30.02 o 
   3   6   0     3800.82     3769.08     77.55 o 
   4   6   0    11082.59    11119.32    215.39 o 
   5   6   0     1703.08     1675.46     42.09 o 
   6   6   0       71.31      119.81     15.55 o 
   7   6   0        9.04       30.69     19.71 o 
   8   6   0       32.13       25.98     27.52 o 
   9   6   0      596.65      565.51     49.73 o 
  10   6   0     1442.98     1436.61     63.50 o 
  11   6   0      156.93      183.66     49.24 o 
  12   6   0       59.91       27.03     47.36 o 
  13   6   0       75.26        4.13     56.14 o 
   1   7   0      763.19      710.50     20.55 o 
   2   7   0     6406.71     6569.93    152.20 o 
   3   7   0     3521.16     3610.57     75.40 o 
   4   7   0      670.35      654.49     22.70 o 
   5   7   0     5135.79     5145.03    106.69 o 
   6   7   0     3580.82     3437.24     89.42 o 
   7   7   0      393.11      428.93     31.68 o 
   8   7   0      509.69      559.10     38.24 o 
   9   7   0      880.14      933.75     49.10 o 
  10   7   0      249.15      263.36     40.09 o 
  11   7   0       72.85       15.16     42.64 o 
  12   7   0       45.99       43.20     54.57 o 
  13   7   0      258.46      212.40     66.37 o 
   0   8   0    15265.70    14963.92    406.33 o 
   1   8   0    13638.35    13603.16    259.58 o 
   2   8   0     4868.06     4881.14    137.41 o 
   3   8   0       14.47       10.81      9.60 o 
   4   8   0      103.43      117.43     13.58 o 
   5   8   0      355.20      321.37     19.12 o 
   6   8   0     2706.42     2596.66     72.92 o 
   7   8   0     5232.73     5129.07    128.55 o 
   8   8   0     3261.85     3177.33     91.36 o 
   9   8   0      724.37      781.74     68.06 o 
  10   8   0      124.09      135.69     35.92 o 
  11   8   0       39.63       11.46     40.78 o 
  12   8   0      122.02      109.48     54.90 o 
  13   8   0      267.19      388.54     74.82 o 
   1   9   0      264.00      343.98     16.51 o 
   2   9   0       30.28       50.00     11.09 o 
   3   9   0       12.74       13.68     10.50 o 
   4   9   0       13.10       19.00     12.38 o 
   5   9   0        0.24       -5.01     16.66 o 
   6   9   0       68.96       38.06     20.71 o 
   7   9   0      168.99      150.92     25.57 o 
   8   9   0      135.45      142.63     30.05 o 
   9   9   0      149.11      176.94     34.21 o 
  10   9   0        6.50      -53.15     35.43 o 
  11   9   0       31.55       61.05     42.66 o 
  12   9   0       11.28       31.51     53.65 o 
   0  10   0       22.78       35.31     27.05 o 
   1  10   0      229.41      282.75     16.64 o 
   2  10   0     3555.62     3433.75     74.04 o 
   3  10   0     7232.87     6897.40    139.22 o 
   4  10   0     8339.82     8147.65    163.54 o 
   5  10   0     2592.72     2599.84     72.65 o 
   6  10   0      698.74      689.72     43.63 o 
   7  10   0       61.02       85.13     27.39 o 
   8  10   0       20.20       46.12     39.09 o 
   9  10   0      357.35      361.44     38.40 o 
  10  10   0      946.12      925.36     70.83 o 
  11  10   0      648.24      710.13    101.18 o 
  12  10   0      279.00      250.20     85.18 o 
   1  11   0      519.75      493.29     21.67 o 
   2  11   0     4599.23     4666.89     98.26 o 
   3  11   0      406.69      458.37     22.93 o 
   4  11   0      891.33      937.42     32.97 o 
   5  11   0     1736.25     1765.86     57.59 o 
   6  11   0      749.62      735.16     39.60 o 
   7  11   0      118.13       86.71     27.61 o 
   8  11   0      107.59       45.57     32.19 o 
   9  11   0      832.66      770.45     66.92 o 
  10  11   0      161.28      208.60     44.04 o 
  11  11   0       14.33       23.24     43.79 o 
  12  11   0       73.24       90.85     50.78 o 
   0  12   0     3986.30     4195.66    127.67 o 
   1  12   0     2659.54     2705.08     63.14 o 
   2  12   0     1026.32      967.43     31.42 o 
   3  12   0        0.29      -14.74     14.68 o 
   4  12   0       13.25       -4.76     15.55 o 
   5  12   0       37.57       48.92     22.33 o 
   6  12   0      609.53      655.68     38.29 o 
   7  12   0     2400.02     2304.53     74.14 o 
   8  12   0      812.23      886.39     51.60 o 
   9  12   0      100.27      110.32     41.20 o 
  10  12   0      122.95      187.97     44.18 o 
  11  12   0       48.65       28.88     46.50 o 
   1  13   0      541.79      503.41     29.57 o 
   2  13   0      281.87      303.30     22.93 o 
   3  13   0        8.65        2.70     16.36 o 
   4  13   0        9.96       20.36     21.10 o 
   5  13   0       56.92       36.61     24.54 o 
   6  13   0       49.60       87.22     38.05 o 
   7  13   0      144.88      155.48     30.82 o 
   8  13   0      323.27      306.10     37.25 o 
   9  13   0      155.43      188.90     40.98 o 
  10  13   0       41.44       12.85     39.13 o 
  11  13   0       22.68       68.07     81.08 o 
   0  14   0      480.12      532.69     42.01 o 
   1  14   0       14.50       -0.87     15.74 o 
   2  14   0     3354.84     3254.05     76.12 o 
   3  14   0     7124.30     6845.13    143.78 o 
   4  14   0     4382.82     4294.67    111.56 o 
   5  14   0     1266.70     1222.11     50.23 o 
   6  14   0     1016.13      948.54     50.16 o 
   7  14   0       11.22       21.61     30.51 o 
   8  14   0        1.73        3.19     34.52 o 
   9  14   0      176.93      238.10     45.22 o 
  10  14   0      976.80     1041.05     67.82 o 
   1  15   0       14.79       15.52     18.25 o 
   2  15   0      648.34      673.06     31.70 o 
   3  15   0       61.10       65.15     22.15 o 
   4  15   0       75.54       83.08     27.24 o 
   5  15   0      622.99      592.98     50.78 o 
   6  15   0      192.71      182.79     33.03 o 
   7  15   0        7.24       -7.13     32.71 o 
   8  15   0       54.83       37.75     37.61 o 
   9  15   0      199.82      167.44     44.96 o 
  10  15   0        9.68       59.15     49.54 o 
   0  16   0      339.24      338.02     37.61 o 
   1  16   0       65.62       77.58     20.78 o 
   2  16   0      149.23      199.32     24.63 o 
   3  16   0       62.78       69.27     23.61 o 
   4  16   0       26.66       11.00     27.24 o 
   5  16   0        5.63        0.41     27.87 o 
   6  16   0        0.36      -23.64     30.42 o 
   7  16   0      210.74      124.65     42.68 o 
   8  16   0       37.13       -4.40     38.57 o 
   9  16   0      111.88       85.29     44.33 o 
   1  17   0      521.56      488.13     35.89 o 
   2  17   0      276.82      335.49     34.55 o 
   3  17   0      153.14      133.07     30.13 o 
   4  17   0        1.11      -20.10     28.19 o 
   5  17   0      316.11      294.88     38.26 o 
   6  17   0      331.44      350.53     42.95 o 
   7  17   0      124.84      114.36     37.35 o 
   8  17   0      457.62      448.92     49.89 o 
   0  18   0        9.41       -2.07     33.99 o 
   1  18   0       52.10       85.22     25.30 o 
   2  18   0      917.69      994.74     54.75 o 
   3  18   0     2060.87     2033.34     72.17 o 
   4  18   0     1298.51     1396.36     61.56 o 
   5  18   0      506.69      561.85     47.45 o 
   6  18   0      471.70      502.52     48.99 o 
   7  18   0       83.44       65.36     41.34 o 
   8  18   0       14.44      -11.98     41.84 o 
   1  19   0        3.93      -22.53     24.54 o 
   2  19   0        1.37      -33.84     36.75 o 
   3  19   0        0.63       10.84     32.99 o 
   4  19   0       23.46      -12.77     34.48 o 
   5  19   0       12.62       21.11     36.69 o 
   6  19   0        8.73      -13.15     38.61 o 
   7  19   0        6.20      -15.74     39.63 o 
   0  20   0       29.19      -12.21     39.26 o 
   1  20   0        7.74       -9.40     28.25 o 
   2  20   0       40.84       49.16     41.30 o 
   3  20   0        2.23      -51.04     34.02 o 
   4  20   0        4.02      -63.71     42.47 o 
   5  20   0        0.03       -7.31     46.49 o 
   1  21   0       55.76       45.94     34.69 o 
   2  21   0       42.94       24.12     45.62 o 
   3  21   0       69.00      -27.30     53.37 o 
   4  21   0        2.23      -13.59     52.31 o 
 -14   1   1      371.42      267.78     66.24 o 
 -13   1   1      715.65      741.90     83.45 o 
 -12   1   1      781.10      741.29     96.69 o 
 -11   1   1      425.42      475.40     56.09 o 
 -10   1   1      127.75      126.87     41.05 o 
  -9   1   1       19.38        8.87     29.27 o 
  -8   1   1      481.68      518.94     39.38 o 
  -7   1   1     5726.02     5634.27    168.47 o 
  -6   1   1     9214.77     8914.14    248.86 o 
  -5   1   1    11445.76    10732.06    230.89 o 
  -4   1   1     2151.38     1932.44     40.70 o 
  -3   1   1      638.44      752.65     20.99 o 
  -2   1   1      672.00      757.03     15.92 o 
  -1   1   1     6786.10     6537.46    115.36 o 
   0   1   1    14451.80    12589.82   1843.43 o 
   1   1   1     8268.60     8733.09    232.88 o 
   2   1   1    18642.93    18795.72    398.95 o 
   3   1   1     2651.65     2559.76     61.80 o 
   4   1   1      644.82      552.86     52.55 o 
   5   1   1      935.97      970.57     73.03 o 
   6   1   1       29.63       -6.98     16.42 o 
   7   1   1     3867.01     4009.46    122.89 o 
   8   1   1     5531.40     5837.45    235.04 o 
   9   1   1     3274.21     3323.84     94.24 o 
  10   1   1      683.78      678.24     46.72 o 
  11   1   1        0.26        1.23     50.65 o 
  12   1   1        0.83      -87.19     58.13 o 
  13   1   1       18.79       76.92     56.14 o 
 -13   2   1       44.61       37.58     88.06 o 
 -12   2   1      618.34      685.68     66.24 o 
 -11   2   1     1105.85     1191.35    107.05 o 
 -10   2   1      851.18      960.59     64.16 o 
  -9   2   1      232.82      246.84     39.86 o 
  -8   2   1      834.46      830.75     40.08 o 
  -7   2   1     3205.13     3020.03     82.12 o 
  -6   2   1      153.26      164.76     19.00 o 
  -5   2   1     2342.88     2203.24     56.05 o 
  -4   2   1     5586.25     5355.04     90.11 o 
  -3   2   1    12149.43    12024.33    191.98 o 
  -2   2   1     4032.69     4142.90     67.78 o 
  -1   2   1     1599.56     1573.86     26.63 o 
   0   2   1      864.39     1069.51     26.89 o 
   1   2   1     1521.01     1676.96     58.98 o 
   2   2   1      564.61      627.54     20.60 o 
   3   2   1    15278.63    14712.40    279.39 o 
   4   2   1      383.15      351.37     39.21 o 
   5   2   1      460.70      554.57     26.58 o 
   6   2   1     2057.92     1769.41     47.50 o 
   7   2   1     7414.98     6753.47    274.59 o 
   8   2   1     1475.53     1466.50     48.13 o 
   9   2   1        6.99        2.28     27.76 o 
  10   2   1       27.79        1.96     32.95 o 
  11   2   1      133.85      198.47     47.77 o 
  12   2   1        0.04      -61.65     41.10 o 
  13   2   1      266.20      357.41     60.90 o 
 -13   3   1      833.87      937.56     80.96 o 
 -12   3   1      805.41      845.06    143.31 o 
 -11   3   1     1187.82     1135.06    153.09 o 
 -10   3   1     1019.75      990.74    125.47 o 
  -9   3   1      599.52      621.73     40.90 o 
  -8   3   1     1940.36     1961.45     62.46 o 
  -7   3   1     4256.88     4194.20    105.98 o 
  -6   3   1     4129.50     3830.73     82.33 o 
  -5   3   1    13015.73    12791.52    215.23 o 
  -4   3   1    10150.90    10092.43    163.85 o 
  -3   3   1      833.14      792.19     17.82 o 
  -2   3   1      797.20      854.94     17.02 o 
  -1   3   1    14452.91    14225.83    207.59 o 
   0   3   1    23126.23    22154.85    540.46 o 
   1   3   1     6820.64     6931.97    132.50 o 
   2   3   1    13563.45    13261.19    251.52 o 
   3   3   1     2777.81     2696.25     57.28 o 
   4   3   1     1544.98     1410.74     35.51 o 
   5   3   1        0.10       -4.00     10.11 o 
   6   3   1     1102.83     1046.24     34.58 o 
   7   3   1     2548.26     2529.87     64.28 o 
   8   3   1     6822.31     6659.00    157.86 o 
   9   3   1     5498.27     5063.62    200.24 o 
  10   3   1      501.49      532.16     45.53 o 
  11   3   1        3.77       -2.49     39.26 o 
  12   3   1      107.13      122.41     50.01 o 
  13   3   1       87.13       64.17     58.16 o 
 -13   4   1       29.72       59.34     52.38 o 
 -12   4   1       92.54      155.19     62.16 o 
 -11   4   1        2.16       -8.72     41.44 o 
 -10   4   1        8.41       45.59     38.56 o 
  -9   4   1        2.83      -37.00     24.67 o 
  -8   4   1      166.14      195.88     26.84 o 
  -7   4   1      436.43      418.92     28.44 o 
  -6   4   1       14.49       38.23     15.74 o 
  -5   4   1        2.26       -0.34      7.13 o 
  -4   4   1      208.66      275.26     12.28 o 
  -3   4   1       29.91       22.68      5.82 o 
  -2   4   1     3295.39     3535.22     54.31 o 
  -1   4   1     2368.87     2461.93     42.02 o 
   0   4   1     3280.08     3445.80     68.08 o 
   1   4   1     1933.67     2010.38     41.97 o 
   2   4   1     1375.87     1585.15     35.38 o 
   3   4   1     1450.37     1543.36     36.18 o 
   4   4   1      353.16      355.55     16.70 o 
   5   4   1      428.32      544.97     22.29 o 
   6   4   1      600.47      623.71     34.06 o 
   7   4   1      136.03      136.18     19.13 o 
   8   4   1       27.71       49.61     26.86 o 
   9   4   1      299.63      391.02     38.83 o 
  10   4   1      207.99      245.84     40.36 o 
  11   4   1      250.64      308.58     65.91 o 
  12   4   1       77.65       93.96     49.57 o 
  13   4   1       14.42       -3.63     52.44 o 
 -13   5   1      510.99      518.55     71.28 o 
 -12   5   1     1298.71     1338.13     85.46 o 
 -11   5   1       63.67       73.23     47.85 o 
 -10   5   1      558.72      468.88     60.43 o 
  -9   5   1      630.51      643.38     42.31 o 
  -8   5   1        6.64        2.42     37.68 o 
  -7   5   1     4890.04     4843.84    120.90 o 
  -6   5   1     6953.70     6684.19    155.65 o 
  -5   5   1     5303.80     4973.21    101.35 o 
  -4   5   1     1950.02     1842.79     41.89 o 
  -3   5   1      300.29      342.34     10.33 o 
  -2   5   1     8601.13     8931.15    132.73 o 
  -1   5   1    18491.71    18747.35    273.90 o 
   0   5   1    10255.36    10580.85    201.00 o 
   1   5   1    34470.23    33131.55    869.09 o 
   2   5   1    16391.47    16032.96    303.21 o 
   3   5   1     1829.57     1868.13     42.68 o 
   4   5   1       26.88       31.53      9.63 o 
   5   5   1      936.50      928.25     36.22 o 
   6   5   1     1108.52     1262.74     40.21 o 
   7   5   1     1104.61     1136.61     38.45 o 
   8   5   1     2328.28     2447.20    103.92 o 
   9   5   1     2353.55     2228.36     76.56 o 
  10   5   1     1161.30     1165.26     59.50 o 
  11   5   1       95.64       62.54     42.41 o 
  12   5   1      343.76      328.79     57.27 o 
  13   5   1       12.08       51.77     58.45 o 
 -13   6   1        1.80       14.47     69.06 o 
 -12   6   1      127.99      109.26    114.53 o 
 -11   6   1      712.57      704.04     66.50 o 
 -10   6   1      975.62     1023.90     72.04 o 
  -9   6   1       30.06       24.38     25.89 o 
  -8   6   1       44.78       24.00     23.51 o 
  -7   6   1      297.33      267.08     25.79 o 
  -6   6   1     1106.58     1093.54     40.69 o 
  -5   6   1      480.32      441.61     18.09 o 
  -4   6   1     1890.39     1760.59     36.13 o 
  -3   6   1     3117.30     3095.21     56.08 o 
  -2   6   1      610.49      637.11     13.86 o 
  -1   6   1       41.36       65.72      4.64 o 
   0   6   1     2409.64     2481.42     51.97 o 
   1   6   1      568.90      581.08     17.72 o 
   2   6   1     1923.26     1932.57     50.99 o 
   3   6   1     4867.32     4853.81    110.92 o 
   4   6   1      530.54      522.84     20.20 o 
   5   6   1     1572.92     1687.89     43.37 o 
   6   6   1     2291.34     2324.01     57.41 o 
   7   6   1     2551.42     2487.96     65.77 o 
   8   6   1     1392.45     1284.50     52.47 o 
   9   6   1       71.63       83.67     30.09 o 
  10   6   1      179.38      193.28     69.48 o 
  11   6   1      140.74      117.79     42.47 o 
  12   6   1       12.67      -13.13     47.45 o 
  13   6   1      266.50      150.44     57.80 o 
 -13   7   1      604.26      506.83     93.81 o 
 -12   7   1      359.90      354.14    140.43 o 
 -11   7   1      775.66      836.60     77.12 o 
 -10   7   1     1492.56     1480.50     64.28 o 
  -9   7   1     1337.32     1208.29     54.24 o 
  -8   7   1     1250.12     1334.88     52.20 o 
  -7   7   1     4156.30     4062.06    105.32 o 
  -6   7   1     3190.69     2867.17     76.69 o 
  -5   7   1     5171.29     5238.68    124.37 o 
  -4   7   1     5450.85     5258.21     93.02 o 
  -3   7   1     4631.20     4616.05     81.28 o 
  -2   7   1     4064.88     3837.07     60.27 o 
  -1   7   1     5414.35     5266.29     90.08 o 
   0   7   1    12672.83    12645.28    208.35 o 
   1   7   1     3142.92     3168.78     66.03 o 
   2   7   1     4402.03     4376.55    105.25 o 
   3   7   1     6449.01     6309.49    126.40 o 
   4   7   1     2771.21     2761.43     62.16 o 
   5   7   1     1225.24     1130.48     34.33 o 
   6   7   1     2295.50     2328.83     57.93 o 
   7   7   1     2179.49     2196.83     67.48 o 
   8   7   1     2796.34     2754.42     82.59 o 
   9   7   1     1545.93     1455.99     60.11 o 
  10   7   1      716.89      732.91     51.64 o 
  11   7   1      439.42      577.42     54.40 o 
  12   7   1      505.75      451.37     64.40 o 
  13   7   1       89.20      141.14     62.76 o 
 -13   8   1      104.08       85.71     70.79 o 
 -12   8   1      133.48      185.84     56.67 o 
 -11   8   1      181.50      170.46     82.30 o 
 -10   8   1       81.04      133.57     37.37 o 
  -9   8   1        2.31      -15.06     28.73 o 
  -8   8   1      531.80      553.40     38.71 o 
  -7   8   1     2445.55     2270.62     72.81 o 
  -6   8   1      414.81      467.79     29.23 o 
  -5   8   1       21.62       53.48     16.61 o 
  -4   8   1      815.18      792.74     25.74 o 
  -3   8   1     1209.02     1114.18     26.30 o 
  -2   8   1        0.52      -10.68      7.36 o 
  -1   8   1     5202.44     5250.49     90.63 o 
   0   8   1     3516.26     3377.68     60.23 o 
   1   8   1      836.99      855.12     24.75 o 
   2   8   1     1634.76     1734.54     41.46 o 
   3   8   1     2106.94     2118.43     49.88 o 
   4   8   1     2571.29     2591.16     59.83 o 
   5   8   1       19.09       14.62     13.54 o 
   6   8   1      516.23      513.45     26.12 o 
   7   8   1     1021.82     1054.20     45.81 o 
   8   8   1       20.36       17.12     25.70 o 
   9   8   1      218.21      311.16     47.57 o 
  10   8   1      800.83      864.51     56.09 o 
  11   8   1      882.50      767.13     57.20 o 
  12   8   1       87.16       26.58     47.54 o 
 -12   9   1      536.38      455.96     67.56 o 
 -11   9   1        8.32       49.27     41.28 o 
 -10   9   1      816.82      861.84     54.39 o 
  -9   9   1     1375.64     1342.15     59.49 o 
  -8   9   1      174.76      183.78     32.47 o 
  -7   9   1     1320.31     1261.16     49.07 o 
  -6   9   1     2549.30     2470.97     71.17 o 
  -5   9   1     1666.49     1569.56     50.51 o 
  -4   9   1       11.09       21.52     12.23 o 
  -3   9   1     1071.48      986.54     29.14 o 
  -2   9   1     5829.00     5660.00    111.60 o 
  -1   9   1     8162.24     8599.95    145.07 o 
   0   9   1     1723.51     1827.43     35.96 o 
   1   9   1     9889.57    10058.01    195.50 o 
   2   9   1     6293.19     6183.52    124.62 o 
   3   9   1      672.88      646.82     27.25 o 
   4   9   1     1019.81     1051.06     32.48 o 
   5   9   1     2073.63     2198.91     55.30 o 
   6   9   1      793.02      878.66     34.25 o 
   7   9   1      161.73      131.69     26.48 o 
   8   9   1      449.60      444.98     38.41 o 
   9   9   1     1363.52     1315.54     60.14 o 
  10   9   1      290.80      273.17     42.28 o 
  11   9   1      233.64      228.05     79.19 o 
  12   9   1      457.91      497.03     57.74 o 
 -12  10   1       19.54      -54.06     59.28 o 
 -11  10   1       81.16      104.85     44.80 o 
 -10  10   1      214.91      264.84     41.78 o 
  -9  10   1       12.59        8.74     31.40 o 
  -8  10   1      151.73      148.10     32.27 o 
  -7  10   1       16.33       20.08     24.26 o 
  -6  10   1      426.79      454.26     59.59 o 
  -5  10   1      462.03      426.75     28.37 o 
  -4  10   1       38.39       31.91     13.82 o 
  -3  10   1      293.06      313.16     18.61 o 
  -2  10   1      214.76      272.12     33.26 o 
  -1  10   1      279.41      310.31     13.57 o 
   0  10   1       12.54       23.23     11.06 o 
   1  10   1       82.25      111.80     13.35 o 
   2  10   1      380.37      350.75     18.10 o 
   3  10   1       16.10       16.29     12.28 o 
   4  10   1       90.99      133.10     23.43 o 
   5  10   1      447.89      486.55     26.40 o 
   6  10   1     1190.93     1219.51     47.51 o 
   7  10   1      269.19      230.39     30.33 o 
   8  10   1       46.15       39.09     27.13 o 
   9  10   1       37.28       41.38     31.25 o 
  10  10   1        0.79        7.42     36.22 o 
  11  10   1        9.39       31.30     67.61 o 
  12  10   1        0.05       25.25     91.41 o 
 -12  11   1      160.63       92.24    135.83 o 
 -11  11   1      300.75      249.61     47.85 o 
 -10  11   1      897.44      932.58     57.76 o 
  -9  11   1     1449.38     1470.11     64.22 o 
  -8  11   1     1248.23     1236.77     54.90 o 
  -7  11   1     2799.66     2641.75     79.98 o 
  -6  11   1      809.53      845.23     41.99 o 
  -5  11   1      396.93      402.30     29.69 o 
  -4  11   1     2066.07     2017.14     66.36 o 
  -3  11   1     5139.76     4948.17    104.07 o 
  -2  11   1     5744.59     5462.36    133.67 o 
  -1  11   1     2631.43     2690.71     61.29 o 
   0  11   1     3560.70     3665.79     79.20 o 
   1  11   1     1234.31     1249.35     35.33 o 
   2  11   1     1261.32     1242.24     48.02 o 
   3  11   1     2664.66     2586.24     61.55 o 
   4  11   1     2409.47     2343.07     62.97 o 
   5  11   1     3679.48     3633.72     83.65 o 
   6  11   1     3025.91     3007.57    131.08 o 
   7  11   1     1050.82     1096.87     50.33 o 
   8  11   1      214.51      155.06     32.36 o 
   9  11   1      153.01      137.77     38.01 o 
  10  11   1      858.69      887.69     58.95 o 
  11  11   1      585.26      729.57     60.62 o 
  12  11   1      380.28      446.19     74.17 o 
 -11  12   1       79.71       17.43     46.03 o 
 -10  12   1       40.27       49.92     40.32 o 
  -9  12   1       27.18       34.91     36.63 o 
  -8  12   1      557.58      563.63     43.92 o 
  -7  12   1     2678.10     2520.13     79.35 o 
  -6  12   1      408.49      405.88     38.42 o 
  -5  12   1      394.57      423.65     31.28 o 
  -4  12   1     1600.74     1571.31     52.93 o 
  -3  12   1       94.92       95.01     17.77 o 
  -2  12   1        3.49      -10.79     12.58 o 
  -1  12   1     1415.84     1363.28     38.41 o 
   0  12   1     2591.00     2528.79     59.67 o 
   1  12   1      397.54      413.04     27.30 o 
   2  12   1       75.27       50.16     14.95 o 
   3  12   1     1304.94     1183.41     38.09 o 
   4  12   1     3238.98     3260.19     76.52 o 
   5  12   1       42.11       69.51     19.44 o 
   6  12   1      394.10      450.63     35.60 o 
   7  12   1      464.58      520.26     39.12 o 
   8  12   1        8.01      -41.56     29.39 o 
   9  12   1       20.67       11.75     36.50 o 
  10  12   1      331.20      397.38     48.15 o 
  11  12   1      468.64      408.75     54.12 o 
 -11  13   1       38.46        9.67     44.51 o 
 -10  13   1      322.45      278.67     48.71 o 
  -9  13   1      618.63      543.56     55.14 o 
  -8  13   1       43.30       37.80     34.39 o 
  -7  13   1       34.62       45.23     31.12 o 
  -6  13   1       62.54      105.71     27.61 o 
  -5  13   1        9.33       -5.91     23.79 o 
  -4  13   1      489.78      551.18     87.86 o 
  -3  13   1     1164.81     1205.92     39.15 o 
  -2  13   1     2364.02     2263.32     56.58 o 
  -1  13   1      707.07      724.73     28.86 o 
   0  13   1      136.13      113.90     17.69 o 
   1  13   1      501.55      573.37     26.67 o 
   2  13   1      447.26      505.59     40.87 o 
   3  13   1       41.25       24.39     21.10 o 
   4  13   1      806.84      750.97     45.55 o 
   5  13   1      989.15      935.31     50.89 o 
   6  13   1      175.95      208.04     37.37 o 
   7  13   1        2.97      -13.50     42.94 o 
   8  13   1       22.29      -12.00     32.30 o 
   9  13   1      361.25      242.24     43.15 o 
  10  13   1       35.11       27.63     42.64 o 
  11  13   1      228.39      271.48     84.07 o 
 -10  14   1        0.69      -48.65     44.29 o 
  -9  14   1        0.69      -14.76     39.93 o 
  -8  14   1      189.81      184.39     37.73 o 
  -7  14   1        0.06       14.32     30.47 o 
  -6  14   1       59.84       66.23     28.56 o 
  -5  14   1        1.58      -30.79     24.14 o 
  -4  14   1       82.31       67.59     36.01 o 
  -3  14   1      219.52      207.87     26.92 o 
  -2  14   1        5.48       27.19     28.11 o 
  -1  14   1       89.10      100.98     17.29 o 
   0  14   1       59.55       69.02     17.72 o 
   1  14   1       87.04       88.28     17.72 o 
   2  14   1       64.78       32.41     18.40 o 
   3  14   1      255.16      233.56     31.40 o 
   4  14   1       41.86       37.12     21.23 o 
   5  14   1        2.25       15.01     25.13 o 
   6  14   1        4.87       25.44     30.36 o 
   7  14   1       27.28       34.25     31.67 o 
   8  14   1       15.69       -0.35     35.04 o 
   9  14   1        0.13      -50.05     33.36 o 
  10  14   1       14.96       -5.33     43.47 o 
 -10  15   1      464.13      466.08     55.67 o 
  -9  15   1      539.20      660.93     68.05 o 
  -8  15   1      584.07      709.38     61.51 o 
  -7  15   1      600.48      601.05     46.58 o 
  -6  15   1       32.84       -3.06     29.23 o 
  -5  15   1        3.00      -27.35     25.90 o 
  -4  15   1     1055.83     1086.03     49.22 o 
  -3  15   1     3004.50     2970.62     84.79 o 
  -2  15   1     2263.94     2337.07     72.98 o 
  -1  15   1     1494.37     1502.15     45.34 o 
   0  15   1      840.15      843.47     34.61 o 
   1  15   1      400.06      430.64     27.21 o 
   2  15   1      509.06      588.63     30.24 o 
   3  15   1      455.87      470.94     30.57 o 
   4  15   1      892.86      897.87     39.30 o 
   5  15   1     1779.56     1814.07     64.78 o 
   6  15   1     1764.71     1786.74     67.13 o 
   7  15   1      456.81      495.36     45.17 o 
   8  15   1       18.01      -49.26     34.82 o 
   9  15   1      152.79      141.69     44.13 o 
  10  15   1      451.55      475.83     54.14 o 
  -9  16   1      134.18      130.49     47.06 o 
  -8  16   1      286.67      317.18     49.77 o 
  -7  16   1      442.59      354.42     49.90 o 
  -6  16   1       97.78       76.83     38.59 o 
  -5  16   1       33.49       26.53     28.19 o 
  -4  16   1      443.81      442.43     46.02 o 
  -3  16   1       99.31      112.44     33.83 o 
  -2  16   1       41.07        4.28     24.51 o 
  -1  16   1      478.75      494.51     67.79 o 
   0  16   1      494.80      499.30     31.40 o 
   1  16   1       99.96      118.85     21.27 o 
   2  16   1       81.85      130.90     22.72 o 
   3  16   1      595.03      629.00     40.37 o 
   4  16   1      753.56      817.28     46.35 o 
   5  16   1        5.05       -4.36     29.63 o 
   6  16   1       39.67       24.43     31.32 o 
   7  16   1       26.22       22.78     34.55 o 
   8  16   1       15.30       16.50     38.81 o 
   9  16   1        1.09       -6.21     40.82 o 
  -8  17   1      153.92      133.94     43.83 o 
  -7  17   1       95.28      102.23     39.38 o 
  -6  17   1       58.06       54.21     33.35 o 
  -5  17   1       27.36        8.85     29.37 o 
  -4  17   1      236.77      221.91     35.37 o 
  -3  17   1      611.47      658.99     42.58 o 
  -2  17   1     1303.24     1325.33     67.35 o 
  -1  17   1      399.81      441.92     31.50 o 
   0  17   1        1.92       26.37     22.65 o 
   1  17   1        0.70       -2.97     20.63 o 
   2  17   1       52.75       32.63     23.15 o 
   3  17   1      220.73      212.49     28.93 o 
   4  17   1      192.22      208.06     34.85 o 
   5  17   1      461.87      562.15     53.62 o 
   6  17   1      475.11      535.69     46.41 o 
   7  17   1       30.90       55.42     38.06 o 
   8  17   1       23.24      -18.82     39.08 o 
  -7  18   1        7.23       13.44     39.69 o 
  -6  18   1       29.75       14.24     34.42 o 
  -5  18   1       64.44       -1.76     32.90 o 
  -4  18   1       34.11      -10.27     29.21 o 
  -3  18   1       90.51       54.91     32.07 o 
  -2  18   1        9.68        0.69     32.07 o 
  -1  18   1       99.56       64.54     24.78 o 
   0  18   1       13.91       -1.42     22.21 o 
   1  18   1        2.81       13.98     23.65 o 
   2  18   1       27.32      -27.14     28.43 o 
   3  18   1       67.64       14.33     27.03 o 
   4  18   1       10.45      -24.03     42.02 o 
   5  18   1        0.12      -22.80     33.58 o 
   6  18   1       27.61       52.17     38.34 o 
   7  18   1        2.93      -17.21     38.13 o 
  -6  19   1        5.81       18.96     38.96 o 
  -5  19   1        4.19      -16.29     50.15 o 
  -4  19   1       47.43       57.51     34.69 o 
  -3  19   1      757.90      778.90     49.95 o 
  -2  19   1     1165.28     1036.94     63.24 o 
  -1  19   1     1068.13     1109.74     46.43 o 
   0  19   1      206.05      243.77     37.47 o 
   1  19   1        0.87      -25.64     24.97 o 
   2  19   1        7.49       14.58     32.32 o 
   3  19   1      157.40      100.60     34.88 o 
   4  19   1      408.60      367.25     42.69 o 
   5  19   1      337.10      354.86     43.93 o 
   6  19   1      653.32      667.18     97.84 o 
  -5  20   1        2.52       -3.60     37.87 o 
  -4  20   1       62.84       29.93     37.59 o 
  -3  20   1       86.54       52.87     47.23 o 
  -2  20   1        4.56      -27.83     39.79 o 
  -1  20   1       68.96      128.60     33.42 o 
   0  20   1       46.89       48.93     29.03 o 
   1  20   1       68.28       68.38     30.18 o 
   2  20   1       41.91       41.03     36.50 o 
   3  20   1      284.94      225.89     39.77 o 
   4  20   1      246.55      181.90     41.85 o 
   5  20   1        4.85      -44.86     36.15 o 
  -3  21   1      366.81      387.25     46.39 o 
  -2  21   1      268.33      211.22     42.04 o 
  -1  21   1      142.82      150.48     45.57 o 
   0  21   1       66.78       50.92     30.63 o 
   1  21   1      175.07      186.52     34.22 o 
   2  21   1      131.73       94.55     48.89 o 
   3  21   1       62.08       -0.59     39.42 o 
 -13   0   2      507.44      762.01    108.20 o 
 -12   0   2     2333.91     2304.44    151.94 o 
 -11   0   2     6548.61     6950.14    299.28 o 
  -9   0   2       32.81      -12.66     46.04 o 
  -8   0   2      926.41      850.64     69.06 o 
  -7   0   2       14.83      -23.02     18.72 o 
  -6   0   2     1896.69     1714.11     47.83 o 
  -5   0   2    26266.91    25552.16    550.94 o 
  -4   0   2    35223.41    33954.06    901.28 o 
  -3   0   2    33855.91    31112.52    782.54 o 
  -2   0   2    17654.99    16876.91    437.09 o 
  -1   0   2     2884.88     3227.45     88.82 o 
   0   0   2    22610.02    22753.13    912.80 o 
   1   0   2     5259.98     5521.59    150.43 o 
   2   0   2    11590.61    11054.30    298.28 o 
   3   0   2    30014.97    26779.20    715.52 o 
   4   0   2    31704.90    30087.73   1071.64 o 
   5   0   2     7449.57     7016.90    269.35 o 
   6   0   2      343.63      467.33     48.34 o 
   7   0   2      923.07      849.49     67.91 o 
   8   0   2     1204.12     1238.55     88.63 o 
   9   0   2     3566.57     3636.54    125.42 o 
  10   0   2     5015.18     5255.47    171.01 o 
  11   0   2     2676.49     2722.27    155.39 o 
  12   0   2      416.03      488.05     80.57 o 
  13   0   2      101.02       50.65     77.12 o 
 -13   1   2       75.59      125.36     59.82 o 
 -12   1   2        1.51      -48.03     45.85 o 
 -11   1   2      195.52      176.11     47.19 o 
 -10   1   2     1015.05      902.31     73.67 o 
  -9   1   2      928.80      891.13     55.33 o 
  -8   1   2      800.88      844.63     49.24 o 
  -7   1   2       25.16       15.69     11.99 o 
  -6   1   2     1549.73     1431.20     40.56 o 
  -5   1   2      206.14      197.94     10.21 o 
  -4   1   2      323.10      338.54     10.66 o 
  -3   1   2      981.36      983.16     18.59 o 
  -2   1   2     1842.93     1939.50     31.27 o 
  -1   1   2      254.86      283.71     10.67 o 
   0   1   2     4709.61     4999.79    113.89 o 
   1   1   2     8181.46     8540.82    229.44 o 
   2   1   2     7399.03     7160.43    204.08 o 
   3   1   2      803.08      860.71     26.33 o 
   4   1   2     1523.31     1503.13     39.46 o 
   5   1   2     2469.57     2494.39     59.92 o 
   6   1   2       11.31       -7.30     14.31 o 
   7   1   2      226.32      257.44     23.60 o 
   8   1   2     1322.71     1314.87     46.56 o 
   9   1   2     1154.92     1178.71     52.58 o 
  10   1   2      406.09      422.31     66.19 o 
  11   1   2        4.08       49.58     44.35 o 
  12   1   2       21.75       24.90     49.12 o 
  13   1   2        9.07       39.98     52.23 o 
 -13   2   2       25.33        2.49     53.55 o 
 -12   2   2       10.32        4.06     48.18 o 
 -11   2   2        0.30      -60.57     40.38 o 
 -10   2   2        6.81       21.00     45.47 o 
  -9   2   2      405.03      452.39     46.31 o 
  -8   2   2        4.76      -25.24     23.23 o 
  -7   2   2       12.67       10.57     12.02 o 
  -6   2   2      828.09      848.84     25.27 o 
  -5   2   2        2.06       -6.89      8.29 o 
  -4   2   2     1029.37     1096.89     23.91 o 
  -3   2   2      360.50      407.45     12.16 o 
  -2   2   2     1333.71     1396.63     23.60 o 
  -1   2   2     4564.54     4518.24    103.00 o 
   0   2   2      771.40      783.26     22.67 o 
   1   2   2       17.56       13.43      9.37 o 
   2   2   2      274.99      328.26     24.98 o 
   3   2   2      361.25      379.02     28.24 o 
   4   2   2       23.45       35.81     13.79 o 
   5   2   2      141.24      124.69     18.55 o 
   6   2   2      453.96      465.31     45.69 o 
   7   2   2     1297.37     1240.43     45.61 o 
   8   2   2      965.46     1018.82     74.27 o 
   9   2   2      131.44      130.42     26.26 o 
  10   2   2      195.93      213.87     39.63 o 
  11   2   2       12.99       27.23     41.91 o 
  12   2   2       57.02       22.53     61.01 o 
  13   2   2       41.91       50.65     56.16 o 
 -13   3   2      325.26      379.83     80.00 o 
 -12   3   2      105.85       81.41     61.01 o 
 -11   3   2      125.65      205.39    110.50 o 
 -10   3   2     1141.47     1139.19    124.32 o 
  -9   3   2     1748.12     1744.49     77.00 o 
  -8   3   2     2002.93     1965.00     75.18 o 
  -7   3   2      508.36      527.88     33.31 o 
  -6   3   2     4934.97     4945.15     87.09 o 
  -5   3   2     2592.70     2666.70     50.12 o 
  -4   3   2        5.12        7.38      7.30 o 
  -3   3   2     1984.96     1914.48     35.24 o 
  -2   3   2     6768.31     6771.92    109.32 o 
  -1   3   2     7022.53     7262.40    156.13 o 
   0   3   2     5950.86     5808.11    133.54 o 
   1   3   2     5693.25     6022.69    163.91 o 
   2   3   2     7408.55     7372.15    160.64 o 
   3   3   2     1858.89     1943.17     45.05 o 
   4   3   2     2173.39     2079.53     68.28 o 
   5   3   2     2654.25     2633.58     62.24 o 
   6   3   2     1123.24     1063.69     59.28 o 
   7   3   2       64.48       65.38     18.03 o 
   8   3   2     1282.94     1173.46     68.12 o 
   9   3   2     1193.55     1298.23     63.75 o 
  10   3   2      340.16      308.35     44.46 o 
  11   3   2       14.47       29.96     45.38 o 
  12   3   2       42.86        8.95     43.86 o 
  13   3   2       62.07       43.54     56.00 o 
 -13   4   2      683.48      792.01     77.73 o 
 -12   4   2     1844.52     1869.56    135.25 o 
 -11   4   2     3458.90     3710.23    265.32 o 
 -10   4   2     1847.28     1730.14    106.47 o 
  -9   4   2       17.21       43.42     37.41 o 
  -8   4   2      501.20      555.06     49.44 o 
  -7   4   2      165.38      182.10     22.43 o 
  -6   4   2     2719.22     2735.79     53.75 o 
  -5   4   2    23636.68    22949.52    365.12 o 
  -4   4   2    24879.05    23780.02    376.53 o 
  -3   4   2    18726.31    18559.96    293.48 o 
  -2   4   2      922.10      843.87     21.94 o 
  -1   4   2       26.44       50.14      5.42 o 
   0   4   2      871.61      975.62     23.17 o 
   1   4   2     1924.47     1907.89     41.35 o 
   2   4   2    15801.18    15527.04    294.45 o 
   3   4   2    28011.03    26934.84    767.61 o 
   4   4   2    17692.04    17403.52    333.66 o 
   5   4   2     2496.62     2275.83     60.92 o 
   6   4   2      136.21      137.13     22.76 o 
   7   4   2      992.75      954.28     37.46 o 
   8   4   2      952.97      975.12     41.34 o 
   9   4   2     3448.88     3326.59    194.53 o 
  10   4   2     3291.50     3626.25    197.33 o 
  11   4   2     1707.26     1824.71    131.38 o 
  12   4   2      399.10      395.04     57.38 o 
  13   4   2      126.59       90.68     94.39 o 
 -13   5   2        0.25      -26.74     58.09 o 
 -12   5   2       66.27       50.14     52.95 o 
 -11   5   2      278.97      359.85     89.78 o 
 -10   5   2      388.81      498.56     54.08 o 
  -9   5   2      198.37      210.63     40.81 o 
  -8   5   2      556.54      548.70     43.05 o 
  -7   5   2        0.70      -21.32     14.62 o 
  -6   5   2      193.84      236.68     20.79 o 
  -5   5   2       49.62       66.54     10.80 o 
  -4   5   2      639.09      672.71     18.92 o 
  -3   5   2       59.05       67.53      6.46 o 
  -2   5   2      134.14      171.58      7.56 o 
  -1   5   2       39.80       57.41      7.97 o 
   0   5   2     1195.84     1285.74     29.94 o 
   1   5   2     1768.78     1893.83     41.58 o 
   2   5   2      523.99      511.10     17.54 o 
   3   5   2      104.16      104.12     14.79 o 
   4   5   2      369.66      470.50     20.91 o 
   5   5   2      192.08      222.26     17.39 o 
   6   5   2      180.94      189.90     18.91 o 
   7   5   2      606.34      617.09     31.36 o 
   8   5   2      137.72      131.82     24.20 o 
   9   5   2       14.80       27.55     31.65 o 
  10   5   2      580.88      604.39     52.65 o 
  11   5   2       33.15      -20.18     38.40 o 
  12   5   2       27.61       21.93     44.79 o 
  13   5   2       43.94      -13.67     52.38 o 
 -13   6   2       42.22       73.19     59.18 o 
 -12   6   2       14.98      -34.44     52.53 o 
 -11   6   2       12.86       25.26     44.68 o 
 -10   6   2       65.27       57.92     40.95 o 
  -9   6   2     1572.92     1594.86     59.28 o 
  -8   6   2      777.62      867.85     52.92 o 
  -7   6   2     1030.02     1021.65     35.46 o 
  -6   6   2     1494.40     1439.40     34.80 o 
  -5   6   2      161.69      165.79     12.82 o 
  -4   6   2     1366.91     1495.69     31.48 o 
  -3   6   2      204.77      197.02      9.40 o 
  -2   6   2     4467.62     4642.72     71.81 o 
  -1   6   2    10816.16    10928.59    161.83 o 
   0   6   2     2762.08     2709.60     59.65 o 
   1   6   2      936.72      943.13     25.39 o 
   2   6   2      273.21      300.07     23.96 o 
   3   6   2      342.80      409.67     18.63 o 
   4   6   2        0.96        4.24     10.35 o 
   5   6   2     1848.24     1836.41     47.46 o 
   6   6   2     4099.54     4180.01     93.29 o 
   7   6   2     3984.71     4047.46    116.13 o 
   8   6   2     1301.87     1201.82     43.72 o 
   9   6   2       94.12       88.76     33.12 o 
  10   6   2       27.15       56.99     36.54 o 
  11   6   2      123.46      158.61     43.81 o 
  12   6   2      161.85      180.65     86.26 o 
  13   6   2      193.11      164.83     86.91 o 
 -13   7   2      309.96      431.63    107.62 o 
 -12   7   2       60.65      -23.47     63.31 o 
 -11   7   2       69.55       76.47     47.55 o 
 -10   7   2      653.11      784.10    108.20 o 
  -9   7   2     1469.05     1365.47     58.71 o 
  -8   7   2     1137.30     1103.15     47.26 o 
  -7   7   2     1672.06     1630.02     55.22 o 
  -6   7   2     5181.91     5352.10    107.90 o 
  -5   7   2     2312.32     2373.47     46.92 o 
  -4   7   2       86.04      110.59     10.66 o 
  -3   7   2     2866.04     2760.89     46.06 o 
  -2   7   2     1786.09     1799.85     31.54 o 
  -1   7   2     3890.39     4040.72     63.21 o 
   0   7   2      444.88      402.08     16.17 o 
   1   7   2     2836.58     2770.19     59.76 o 
   2   7   2     5125.07     5194.10    150.96 o 
   3   7   2      366.32      410.03     19.27 o 
   4   7   2     2641.66     2611.24     60.82 o 
   5   7   2     1137.18     1079.83     34.93 o 
   6   7   2      915.68      931.95     35.06 o 
   7   7   2      198.64      230.21     23.58 o 
   8   7   2      262.86      304.20     34.56 o 
   9   7   2      189.41      257.73     37.57 o 
  10   7   2      218.53      213.35     39.41 o 
  11   7   2        5.02       -9.43     40.97 o 
  12   7   2       16.72      -48.76     44.39 o 
 -12   8   2     1156.83     1008.33    111.65 o 
 -11   8   2      859.32      944.60     75.22 o 
 -10   8   2      471.75      428.39     51.41 o 
  -9   8   2       12.85       23.25     30.02 o 
  -8   8   2        1.54        3.14     25.85 o 
  -7   8   2     1091.30     1060.11     45.50 o 
  -6   8   2     1517.82     1515.25     61.14 o 
  -5   8   2     6483.90     6512.72    111.22 o 
  -4   8   2    11691.65    11727.17    189.86 o 
  -3   8   2    12670.89    12380.41    184.89 o 
  -2   8   2      622.15      722.69     16.64 o 
  -1   8   2      149.18      210.81      8.65 o 
   0   8   2     1102.19     1068.46     29.25 o 
   1   8   2     1186.33     1033.66     28.87 o 
   2   8   2    10297.13    10327.14    201.38 o 
   3   8   2     8581.19     8769.67    173.77 o 
   4   8   2     4817.96     4734.11    100.10 o 
   5   8   2     1716.66     1783.87     48.22 o 
   6   8   2      297.68      321.84     23.46 o 
   7   8   2       21.55       24.76     20.42 o 
   8   8   2       47.60       45.33     29.63 o 
   9   8   2     3153.63     3073.18     95.73 o 
  10   8   2     1974.05     1796.37    136.98 o 
  11   8   2      592.48      575.40     53.05 o 
  12   8   2      121.12       42.56     49.02 o 
 -12   9   2       20.06       -5.23     82.88 o 
 -11   9   2      133.20      104.02     51.80 o 
 -10   9   2       95.23       21.09     34.76 o 
  -9   9   2        3.58      -17.02     30.47 o 
  -8   9   2      601.90      674.89     43.11 o 
  -7   9   2      192.97      198.64     27.03 o 
  -6   9   2       39.49       55.45     18.18 o 
  -5   9   2       17.08        8.76     14.43 o 
  -4   9   2      101.64      141.62     12.59 o 
  -3   9   2      352.64      396.90     14.22 o 
  -2   9   2       64.18       79.33      8.07 o 
  -1   9   2     1597.55     1670.49     30.13 o 
   0   9   2       35.33       65.53      8.86 o 
   1   9   2        6.76       19.06     10.69 o 
   2   9   2       12.77       11.25     10.79 o 
   3   9   2      616.19      691.55     26.66 o 
   4   9   2     3188.61     3275.81     74.25 o 
   5   9   2      328.51      381.16     23.24 o 
   6   9   2       41.53       70.07     19.00 o 
   7   9   2       65.75       59.42     20.91 o 
   8   9   2        6.64      -20.22     30.81 o 
   9   9   2       16.00       58.03     32.95 o 
  10   9   2      494.74      483.45     48.83 o 
  11   9   2       37.17      -18.97     39.34 o 
  12   9   2      157.01      172.34     53.92 o 
 -12  10   2       10.25      -81.31     54.21 o 
 -11  10   2        1.93      -44.68     53.06 o 
 -10  10   2      189.83      207.01     40.88 o 
  -9  10   2     1484.86     1504.65     89.78 o 
  -8  10   2     2517.53     2440.66     77.12 o 
  -7  10   2     2283.45     2268.89     71.39 o 
  -6  10   2      594.90      588.69     35.32 o 
  -5  10   2        3.93       -3.80     16.18 o 
  -4  10   2      514.86      512.08     23.52 o 
  -3  10   2      125.18      143.96     24.54 o 
  -2  10   2     2215.65     2254.18     45.02 o 
  -1  10   2    11006.98    10593.73    178.74 o 
   0  10   2     6854.01     6665.43    115.58 o 
   1  10   2     1812.15     1725.10     66.62 o 
   2  10   2       25.97       37.25     14.50 o 
   3  10   2      421.39      497.41     23.35 o 
   4  10   2      240.66      239.69     22.84 o 
   5  10   2     1126.17     1114.62     37.84 o 
   6  10   2     3579.81     3675.99     86.43 o 
   7  10   2     3951.92     3917.26    106.81 o 
   8  10   2      491.89      551.77     42.18 o 
   9  10   2       43.23       54.62     43.02 o 
  10  10   2       75.59      126.86     41.21 o 
  11  10   2      119.76      109.90     44.91 o 
  12  10   2      250.35      173.46     54.82 o 
 -11  11   2        0.54       56.15     52.97 o 
 -10  11   2      246.35      262.73     41.97 o 
  -9  11   2      469.79      466.17     44.24 o 
  -8  11   2       73.30      114.50     39.74 o 
  -7  11   2      561.00      583.06     39.55 o 
  -6  11   2     1438.77     1405.13     53.05 o 
  -5  11   2     1475.67     1398.53     50.01 o 
  -4  11   2       66.26       67.19     16.16 o 
  -3  11   2     2045.67     2031.03     58.80 o 
  -2  11   2     1539.90     1528.91     48.25 o 
  -1  11   2      675.60      639.39     24.92 o 
   0  11   2       12.13       -1.56     12.67 o 
   1  11   2     2109.63     2008.55     50.00 o 
   2  11   2     2357.52     2347.72     56.64 o 
   3  11   2        0.18       -9.27     14.45 o 
   4  11   2     1279.99     1275.54     40.90 o 
   5  11   2      725.24      720.75     32.48 o 
   6  11   2      908.98      913.38     37.97 o 
   7  11   2        1.38        8.02     25.83 o 
   8  11   2      162.65      134.06     33.21 o 
   9  11   2      371.19      378.70     44.47 o 
  10  11   2       83.68       74.40     40.02 o 
  11  11   2       16.40       86.20     50.97 o 
 -11  12   2      142.57      153.72     64.70 o 
 -10  12   2      111.54      159.65     43.92 o 
  -9  12   2       22.69       63.59     35.13 o 
  -8  12   2       18.63       39.55     32.84 o 
  -7  12   2      310.60      342.75     36.79 o 
  -6  12   2      253.23      299.16     67.53 o 
  -5  12   2      866.33      895.81     40.80 o 
  -4  12   2     3324.75     3188.95     86.16 o 
  -3  12   2     4191.82     4036.97    101.16 o 
  -2  12   2       13.12       12.84     18.01 o 
  -1  12   2       25.06       47.55     14.27 o 
   0  12   2      407.52      427.63     22.55 o 
   1  12   2      347.27      366.02     28.08 o 
   2  12   2     1350.20     1312.40     39.04 o 
   3  12   2     1120.77     1166.65     39.01 o 
   4  12   2     1324.44     1356.14     43.82 o 
   5  12   2     1058.73     1083.67     40.32 o 
   6  12   2      209.36      242.78     26.68 o 
   7  12   2       73.84       38.92     27.89 o 
   8  12   2        0.88        0.64     31.28 o 
   9  12   2      948.39      885.96     55.39 o 
  10  12   2      427.28      364.34     52.23 o 
  11  12   2      102.31      146.31     49.67 o 
 -11  13   2        7.50       39.68     46.88 o 
 -10  13   2        1.44      -37.75     38.51 o 
  -9  13   2        7.38      -32.55     35.61 o 
  -8  13   2      101.05       70.96     34.07 o 
  -7  13   2      109.41      126.50     36.93 o 
  -6  13   2       95.57       91.69     27.66 o 
  -5  13   2       25.39       48.14     23.32 o 
  -4  13   2        6.04      -21.08     27.76 o 
  -3  13   2      383.14      367.00     28.19 o 
  -2  13   2      674.01      640.34     33.98 o 
  -1  13   2       91.16       61.43     16.37 o 
   0  13   2      246.32      266.25     20.98 o 
   1  13   2      509.97      517.05     33.66 o 
   2  13   2       21.98       25.98     16.22 o 
   3  13   2      403.67      411.15     26.63 o 
   4  13   2      980.19      968.20     38.22 o 
   5  13   2      621.35      615.41     33.39 o 
   6  13   2       96.09       98.41     28.51 o 
   7  13   2        0.48       20.45     28.81 o 
   8  13   2      130.94       89.92     34.62 o 
   9  13   2       83.48       84.61     39.89 o 
  10  13   2       88.86       59.92     43.99 o 
 -10  14   2       58.93       79.60     46.09 o 
  -9  14   2      809.58      808.06     67.01 o 
  -8  14   2     2336.39     2318.81     81.70 o 
  -7  14   2     1986.99     2019.74     72.63 o 
  -6  14   2      365.29      404.40     37.05 o 
  -5  14   2      122.03      125.30     39.03 o 
  -4  14   2       76.16       40.89     24.71 o 
  -3  14   2        0.90      -18.32     20.83 o 
  -2  14   2      895.79      902.10     40.02 o 
  -1  14   2     5393.89     5204.36    112.34 o 
   0  14   2     5939.34     5947.98    126.40 o 
   1  14   2     2742.54     2695.17     66.53 o 
   2  14   2      149.62      145.12     21.10 o 
   3  14   2       13.84       48.58     20.66 o 
   4  14   2      118.73      106.69     23.89 o 
   5  14   2      743.86      807.25     38.87 o 
   6  14   2     2081.83     2125.20     73.04 o 
   7  14   2     2395.04     2377.92     79.96 o 
   8  14   2      456.77      484.35     64.09 o 
   9  14   2      171.25      192.91     44.29 o 
  10  14   2       63.65       64.77     46.08 o 
  -9  15   2       88.66      111.35     43.75 o 
  -8  15   2       10.88       28.59     36.40 o 
  -7  15   2      154.26      139.48     37.59 o 
  -6  15   2      478.94      456.57     40.96 o 
  -5  15   2      240.31      268.56     33.85 o 
  -4  15   2        0.36      -12.97     24.54 o 
  -3  15   2      242.65      260.64     30.23 o 
  -2  15   2      167.07      174.18     33.42 o 
  -1  15   2      108.21      103.45     21.43 o 
   0  15   2       27.21       19.60     18.79 o 
   1  15   2      456.95      485.15     28.79 o 
   2  15   2      551.57      537.67     30.09 o 
   3  15   2        1.14      -31.57     21.05 o 
   4  15   2      535.47      530.33     33.34 o 
   5  15   2      589.75      560.28     41.27 o 
   6  15   2      239.51      266.38     36.63 o 
   7  15   2        0.28        8.91     31.98 o 
   8  15   2        4.05      -49.37     51.25 o 
   9  15   2       39.55      -17.95     38.53 o 
  -9  16   2        0.56        8.15     44.41 o 
  -8  16   2        0.75       35.82     38.26 o 
  -7  16   2       75.43       77.37     37.05 o 
  -6  16   2      145.87      146.99     35.90 o 
  -5  16   2      159.79      140.43     53.45 o 
  -4  16   2      302.53      304.64     42.50 o 
  -3  16   2      195.80      189.09     30.85 o 
  -2  16   2       85.87      110.35     33.42 o 
  -1  16   2       87.83       86.39     21.73 o 
   0  16   2      155.18      196.84     24.79 o 
   1  16   2        7.59       13.31     19.99 o 
   2  16   2        0.59      -11.63     20.63 o 
   3  16   2       39.09       37.11     24.31 o 
   4  16   2       45.87       39.37     24.30 o 
   5  16   2       42.47       68.78     31.92 o 
   6  16   2      139.77      149.98     36.72 o 
   7  16   2       26.83       38.60     35.33 o 
   8  16   2       14.31       12.79     44.25 o 
   9  16   2       11.34        5.28     41.64 o 
  -8  17   2       54.38       94.20     42.17 o 
  -7  17   2       41.33       88.64     37.75 o 
  -6  17   2      201.91      175.78     39.16 o 
  -5  17   2      120.94      106.44     33.06 o 
  -4  17   2        6.17        1.67     29.77 o 
  -3  17   2      199.13      147.06     32.00 o 
  -2  17   2      248.94      296.29     41.63 o 
  -1  17   2       50.84       46.88     22.95 o 
   0  17   2       82.61       48.89     22.71 o 
   1  17   2      376.47      354.92     31.40 o 
   2  17   2      199.37      234.30     28.35 o 
   3  17   2        2.17      -24.28     23.92 o 
   4  17   2      376.22      398.47     33.98 o 
   5  17   2      493.80      447.57     43.91 o 
   6  17   2      139.44      151.81     37.19 o 
   7  17   2       21.92      -18.25     35.85 o 
   8  17   2       51.35       30.22     55.82 o 
  -7  18   2      767.37      788.97     56.00 o 
  -6  18   2      100.86       70.14     36.55 o 
  -5  18   2        8.07      -19.40     34.39 o 
  -4  18   2       51.08       33.60     31.63 o 
  -3  18   2      189.06      229.11     46.95 o 
  -2  18   2      753.90      736.41     45.73 o 
  -1  18   2     1613.95     1641.26     81.90 o 
   0  18   2     1765.25     1740.53     56.27 o 
   1  18   2     1341.80     1237.04     47.86 o 
   2  18   2       83.13      154.41     33.01 o 
   3  18   2        4.77        4.38     27.81 o 
   4  18   2       98.12       55.01     59.75 o 
   5  18   2      716.56      628.92     51.72 o 
   6  18   2      915.56      991.17     58.15 o 
   7  18   2      463.87      452.01     60.96 o 
  -6  19   2       59.32       25.00     60.15 o 
  -5  19   2        6.97       18.38     43.42 o 
  -4  19   2        4.12      -49.24     32.83 o 
  -3  19   2        0.79      -13.99     32.87 o 
  -2  19   2        1.80      -47.97     36.00 o 
  -1  19   2       35.80       50.19     30.24 o 
   0  19   2        8.47      -26.24     25.19 o 
   1  19   2       11.07      -10.30     33.06 o 
   2  19   2        8.03      -26.38     30.94 o 
   3  19   2        0.71      -31.59     33.73 o 
   4  19   2       11.91      -50.81     33.88 o 
   5  19   2       22.65      -38.89     36.57 o 
   6  19   2       47.83       35.43     40.63 o 
  -5  20   2        4.00        6.85     37.16 o 
  -4  20   2        1.16      -43.75     35.79 o 
  -3  20   2        1.35      -51.69     34.46 o 
  -2  20   2       10.36      -16.12     35.32 o 
  -1  20   2       30.93       49.29     44.21 o 
   0  20   2        9.24       18.53     31.10 o 
   1  20   2       48.77       73.86     29.81 o 
   2  20   2       19.63       -0.16     35.51 o 
   3  20   2        4.87      -47.21     41.51 o 
   4  20   2       27.46        5.81     38.47 o 
   5  20   2       14.87        0.83     39.14 o 
  -3  21   2      161.94      101.40     50.58 o 
  -2  21   2       26.13       65.14     59.28 o 
  -1  21   2        5.81      -51.13     63.88 o 
   0  21   2       36.93       15.67     32.88 o 
   1  21   2       68.68       83.38     39.84 o 
   2  21   2       73.72       40.04     55.83 o 
 -13   1   3        0.87      -17.05     52.02 o 
 -12   1   3      285.36      253.97     57.34 o 
 -11   1   3     1204.04     1307.58     77.21 o 
 -10   1   3     3317.16     3522.61    125.34 o 
  -9   1   3     1146.88     1174.90     41.40 o 
  -8   1   3        7.04       -1.85     21.43 o 
  -7   1   3       40.78       26.29     20.44 o 
  -6   1   3       63.08       63.26     12.32 o 
  -5   1   3      517.31      518.35     14.80 o 
  -4   1   3    10681.86    10803.49    162.05 o 
  -3   1   3    32128.12    31140.89    456.28 o 
  -2   1   3     7593.87     7309.57    109.68 o 
  -1   1   3     2398.03     2456.77     59.58 o 
   0   1   3       35.93       23.36      6.31 o 
   1   1   3     3063.77     3450.57    164.61 o 
   2   1   3     2609.32     2646.90     56.29 o 
   3   1   3    15498.03    15262.18    291.63 o 
   4   1   3    12342.70    11894.85    262.47 o 
   5   1   3     8484.82     7817.55    179.27 o 
   6   1   3     1965.51     2025.46     61.13 o 
   7   1   3       32.78       94.54     34.15 o 
   8   1   3      557.89      651.61     34.33 o 
   9   1   3      173.65      276.11     29.41 o 
  10   1   3      417.36      527.64     38.08 o 
  11   1   3     1530.91     1736.20     71.30 o 
  12   1   3      831.47     1002.11     74.87 o 
  13   1   3      325.43      417.73     62.73 o 
 -13   2   3        3.35       -0.51     52.37 o 
 -12   2   3      214.54      162.37     54.08 o 
 -11   2   3      187.47      231.69    111.08 o 
 -10   2   3      152.50      144.34     43.93 o 
  -9   2   3       45.97       64.23     21.17 o 
  -8   2   3     5459.55     5529.91    109.93 o 
  -7   2   3      883.90      877.25     29.87 o 
  -6   2   3      354.36      382.84     16.79 o 
  -5   2   3     2889.71     2965.76     54.52 o 
  -4   2   3     2839.00     2630.47     44.08 o 
  -3   2   3     1118.41     1104.98     21.29 o 
  -2   2   3     2257.53     2353.92     38.31 o 
  -1   2   3     7349.79     7781.17    176.01 o 
   0   2   3     2264.34     2459.56     94.35 o 
   1   2   3       19.82       45.75      9.58 o 
   2   2   3     6576.18     6808.89    283.70 o 
   3   2   3    13068.06    13478.74    412.13 o 
   4   2   3      275.09      283.18     20.60 o 
   5   2   3       27.21       24.23     14.58 o 
   6   2   3     2502.13     2489.12     63.46 o 
   7   2   3      477.53      440.53     41.44 o 
   8   2   3        0.74      -30.51     20.34 o 
   9   2   3      431.22      637.96     41.58 o 
  10   2   3     1179.09     1217.71     57.72 o 
  11   2   3      486.20      482.13     46.06 o 
  12   2   3       40.81       21.88     56.40 o 
  13   2   3       48.57       97.53     57.38 o 
 -13   3   3       55.48       90.19     55.06 o 
 -12   3   3      442.68      456.50    129.49 o 
 -11   3   3     1130.89     1265.86    153.67 o 
 -10   3   3     2283.85     2229.62     95.19 o 
  -9   3   3      290.13      372.17     34.14 o 
  -8   3   3      102.29      125.67     19.59 o 
  -7   3   3     1607.83     1558.29     37.24 o 
  -6   3   3     1207.98     1281.84     30.73 o 
  -5   3   3     1648.07     1560.83     33.25 o 
  -4   3   3     6113.76     5979.97    100.24 o 
  -3   3   3    31609.00    30733.32    448.93 o 
  -2   3   3    16013.19    15226.08    236.88 o 
  -1   3   3     2431.41     2267.53     65.37 o 
   0   3   3      753.86      706.48     27.19 o 
   1   3   3       97.42       84.50     16.18 o 
   2   3   3     6608.28     6718.03    147.41 o 
   3   3   3    13556.45    13812.08    298.05 o 
   4   3   3     7212.63     7399.44    358.65 o 
   5   3   3     7712.26     7440.02    169.83 o 
   6   3   3     5995.95     5715.21    136.75 o 
   7   3   3     1950.34     1828.66     87.45 o 
   8   3   3      854.37      812.43     39.12 o 
   9   3   3       54.51       81.20     30.26 o 
  10   3   3     1014.40     1037.39     50.26 o 
  11   3   3     1373.08     1398.84    101.29 o 
  12   3   3      725.33      729.21     66.74 o 
  13   3   3      527.76      539.84     68.14 o 
 -13   4   3       15.99      -47.09     56.00 o 
 -12   4   3      215.75      253.63     58.16 o 
 -11   4   3       38.52       77.77     56.40 o 
 -10   4   3       14.42       56.03     40.81 o 
  -9   4   3      182.87      175.19     30.48 o 
  -8   4   3      527.39      552.56     29.30 o 
  -7   4   3       42.84       39.53     13.50 o 
  -6   4   3      886.63      838.79     36.98 o 
  -5   4   3      544.97      513.79     17.83 o 
  -4   4   3      236.72      233.62     12.22 o 
  -3   4   3       65.90       93.55      7.37 o 
  -2   4   3     3530.15     3718.26     58.57 o 
  -1   4   3     1882.71     1851.27     40.06 o 
   0   4   3      325.42      320.52     28.64 o 
   1   4   3       49.93       69.20      9.14 o 
   2   4   3     5214.87     5473.94    121.93 o 
   3   4   3     2588.68     2635.87     97.38 o 
   4   4   3      148.57      147.30     14.69 o 
   5   4   3      891.99      925.83     32.50 o 
   6   4   3      602.07      627.14     45.86 o 
   7   4   3      216.28      183.99     23.25 o 
   8   4   3       71.60       44.54     22.37 o 
   9   4   3       79.30       92.13     28.20 o 
  10   4   3       83.00       69.13     36.37 o 
  11   4   3       41.02       76.96     41.00 o 
  12   4   3       31.86      147.89     55.25 o 
  13   4   3       28.79       26.44     56.70 o 
 -13   5   3       69.38      115.64     88.06 o 
 -12   5   3        9.15      -62.95     89.78 o 
 -11   5   3      782.38      843.56     68.48 o 
 -10   5   3     2251.42     2439.11    146.19 o 
  -9   5   3     1165.96     1218.50     51.39 o 
  -8   5   3      127.52      136.17     18.38 o 
  -7   5   3      645.67      678.96     25.07 o 
  -6   5   3     1282.21     1230.54     30.86 o 
  -5   5   3      161.09      171.04     13.08 o 
  -4   5   3     3475.11     3502.77     62.51 o 
  -3   5   3    12353.62    12396.89    184.62 o 
  -2   5   3     5894.95     5681.81     87.39 o 
  -1   5   3     2730.90     2677.41     75.75 o 
   0   5   3     1216.33     1389.23     32.87 o 
   1   5   3     2103.26     2118.31     46.86 o 
   2   5   3      148.41      218.07     20.59 o 
   3   5   3     1247.53     1222.10     68.85 o 
   4   5   3     4758.99     4578.75    166.03 o 
   5   5   3     6046.08     5917.60    125.07 o 
   6   5   3     1199.73     1124.04     47.52 o 
   7   5   3     1546.17     1511.41     77.11 o 
   8   5   3      581.06      600.92     36.33 o 
   9   5   3       58.87       51.38     28.74 o 
  10   5   3      125.87      164.03     38.80 o 
  11   5   3     1136.23     1030.54     63.49 o 
  12   5   3      566.18      587.36     57.87 o 
 -13   6   3        6.35      -27.45     81.15 o 
 -12   6   3       25.10       27.05    101.29 o 
 -11   6   3      121.31       25.41     47.81 o 
 -10   6   3       56.81      -22.25     52.95 o 
  -9   6   3      175.71      156.40     40.09 o 
  -8   6   3     1511.99     1551.80     40.86 o 
  -7   6   3      249.61      279.86     19.05 o 
  -6   6   3       11.17       12.56     17.18 o 
  -5   6   3     1749.00     1712.13     36.80 o 
  -4   6   3     1214.31     1115.55     26.45 o 
  -3   6   3      565.10      566.09     19.95 o 
  -2   6   3     1780.37     1813.12     32.36 o 
  -1   6   3     4316.15     4409.89     89.94 o 
   0   6   3     1763.40     1874.25     42.94 o 
   1   6   3        0.81        0.12      7.36 o 
   2   6   3     3698.16     3738.31     94.37 o 
   3   6   3     8568.16     8515.01    169.25 o 
   4   6   3     1932.17     1885.25     48.67 o 
   5   6   3       72.48       83.19     16.10 o 
   6   6   3     1107.65     1107.10     39.47 o 
   7   6   3      608.68      606.84     50.91 o 
   8   6   3      476.10      467.25     33.84 o 
   9   6   3      586.93      614.11     39.13 o 
  10   6   3     1224.61     1080.66    103.87 o 
  11   6   3      505.54      480.31     51.56 o 
  12   6   3       62.82       57.55     47.24 o 
 -12   7   3      398.94      468.30     67.42 o 
 -11   7   3      559.67      617.17     63.02 o 
 -10   7   3      782.45      823.66    112.23 o 
  -9   7   3      386.06      470.52     50.58 o 
  -8   7   3      979.01      982.72     60.14 o 
  -7   7   3     1706.05     1743.91     47.66 o 
  -6   7   3     2494.94     2514.03     51.50 o 
  -5   7   3     4421.21     4383.25     78.07 o 
  -4   7   3     4729.88     4773.98     82.83 o 
  -3   7   3     5708.68     5691.98     88.88 o 
  -2   7   3     4562.13     4485.81     71.11 o 
  -1   7   3     5092.46     4943.43     86.57 o 
   0   7   3     2655.40     2702.32     58.94 o 
   1   7   3     4940.83     4925.39    141.08 o 
   2   7   3     5025.85     5164.44    182.23 o 
   3   7   3     6748.61     7021.09    142.44 o 
   4   7   3     4903.67     4945.35    128.37 o 
   5   7   3     3027.83     3107.25     79.73 o 
   6   7   3     2640.61     2645.58     98.31 o 
   7   7   3     1749.40     1795.46     54.50 o 
   8   7   3      100.54       83.11     25.24 o 
   9   7   3     1036.17     1029.58     57.12 o 
  10   7   3      708.88      699.44     54.00 o 
  11   7   3      440.58      383.34     52.03 o 
  12   7   3      353.67      311.91     54.53 o 
 -12   8   3      399.03      559.67    163.45 o 
 -11   8   3      209.40      245.70    152.52 o 
 -10   8   3       50.07        7.89     44.25 o 
  -9   8   3       18.20        7.01     29.80 o 
  -8   8   3      472.59      526.42     32.06 o 
  -7   8   3      532.38      586.68     29.20 o 
  -6   8   3      133.81      141.11     15.93 o 
  -5   8   3      610.74      663.21     22.44 o 
  -4   8   3     1108.54     1081.29     28.27 o 
  -3   8   3      215.87      238.48     12.07 o 
  -2   8   3      512.47      519.58     15.20 o 
  -1   8   3     4961.87     4923.70    141.22 o 
   0   8   3     1024.29      991.13     28.47 o 
   1   8   3       13.31       12.27     10.00 o 
   2   8   3     2067.98     2274.73     63.71 o 
   3   8   3     1358.32     1400.76     38.68 o 
   4   8   3      729.03      749.08     29.22 o 
   5   8   3      137.99      148.93     19.07 o 
   6   8   3     1119.96     1194.45     58.05 o 
   7   8   3     1040.51     1054.78     43.25 o 
   8   8   3      191.91      156.39     27.25 o 
   9   8   3       84.27      112.06     34.67 o 
  10   8   3      320.51      289.61     47.37 o 
  11   8   3       41.35        5.12     42.09 o 
  12   8   3       77.82       -6.56     47.69 o 
 -12   9   3        7.73      -48.76     58.30 o 
 -11   9   3      217.37      302.38     57.53 o 
 -10   9   3      992.01     1160.41    185.90 o 
  -9   9   3      441.10      510.45     61.17 o 
  -8   9   3       16.66       18.75     23.13 o 
  -7   9   3     1112.53     1104.05     39.62 o 
  -6   9   3     2583.49     2538.31     52.98 o 
  -5   9   3      207.48      205.40     15.83 o 
  -4   9   3      850.64      893.90     32.76 o 
  -3   9   3     3206.07     3171.18     57.77 o 
  -2   9   3     1554.77     1471.50     28.97 o 
  -1   9   3      207.61      247.48     12.32 o 
   0   9   3     1476.59     1470.10     38.26 o 
   1   9   3     2822.49     2745.02     62.21 o 
   2   9   3     1076.72     1149.75     33.84 o 
   3   9   3        3.01       23.16     13.62 o 
   4   9   3     3709.92     3941.06     88.19 o 
   5   9   3     2018.03     2007.73     79.75 o 
   6   9   3       18.42       13.14     22.10 o 
   7   9   3     1185.14     1142.71     54.00 o 
   8   9   3      603.44      585.17     43.22 o 
   9   9   3       45.68       33.83     36.53 o 
  10   9   3       25.49       23.42     40.53 o 
  11   9   3      246.63      329.87     53.18 o 
 -11  10   3       13.02      -69.97     69.06 o 
 -10  10   3       17.52       -0.74    126.62 o 
  -9  10   3      100.23      112.05     42.69 o 
  -8  10   3      352.35      372.90     44.78 o 
  -7  10   3       13.98       15.22     22.11 o 
  -6  10   3      138.12      131.51     20.87 o 
  -5  10   3      821.81      829.02     31.20 o 
  -4  10   3       24.06       27.93     14.56 o 
  -3  10   3       21.54       22.31     13.20 o 
  -2  10   3      306.84      341.28     16.42 o 
  -1  10   3     1378.64     1333.87     31.23 o 
   0  10   3      172.26      186.47     15.99 o 
   1  10   3      205.92      227.81     17.50 o 
   2  10   3     1793.62     1768.42     46.30 o 
   3  10   3     2181.52     2081.85     53.50 o 
   4  10   3      840.68      808.61     32.97 o 
   5  10   3      278.37      309.82     24.46 o 
   6  10   3      370.50      408.07     50.01 o 
   7  10   3        7.29       20.22     23.26 o 
   8  10   3       67.15       45.10     39.39 o 
   9  10   3       58.78      116.77     66.89 o 
  10  10   3      297.35      283.58     47.09 o 
  11  10   3      282.64      272.74     52.34 o 
 -11  11   3      243.79      199.27     61.94 o 
 -10  11   3      180.72      126.48     41.55 o 
  -9  11   3      257.36      296.10     41.35 o 
  -8  11   3      940.07     1028.08     58.92 o 
  -7  11   3     1121.68     1213.88     43.64 o 
  -6  11   3     2275.26     2263.33     59.05 o 
  -5  11   3     3686.84     3545.83     78.57 o 
  -4  11   3     2878.66     2743.65     62.60 o 
  -3  11   3      858.76      787.28     27.84 o 
  -2  11   3      302.03      352.02     21.69 o 
  -1  11   3     3090.77     3078.64     70.09 o 
   0  11   3     3625.67     3606.03     79.88 o 
   1  11   3     5729.79     5563.44    116.69 o 
   2  11   3     3308.89     3217.40     73.34 o 
   3  11   3     2998.44     3164.92     74.43 o 
   4  11   3     1583.17     1564.59     46.81 o 
   5  11   3      460.35      514.67     30.47 o 
   6  11   3      699.58      753.05     57.49 o 
   7  11   3      859.51      864.00     65.96 o 
   8  11   3     1117.08     1104.91     63.24 o 
   9  11   3     1508.33     1545.56     81.77 o 
  10  11   3      354.32      376.38     50.63 o 
  11  11   3      135.69       68.99     49.03 o 
 -11  12   3      309.29      255.25     64.67 o 
 -10  12   3       94.64       89.50     40.36 o 
  -9  12   3       13.77        1.07     34.13 o 
  -8  12   3      517.57      543.97     44.67 o 
  -7  12   3      672.90      638.05     43.03 o 
  -6  12   3       92.57      112.16     27.58 o 
  -5  12   3     1022.20     1001.61     44.52 o 
  -4  12   3      571.97      579.67     33.70 o 
  -3  12   3        2.76      -26.34     17.56 o 
  -2  12   3        7.46       10.70     27.75 o 
  -1  12   3     2072.73     2042.08     51.86 o 
   0  12   3     1009.71      991.64     33.67 o 
   1  12   3        0.17      -10.23     14.28 o 
   2  12   3      878.22      839.51     31.82 o 
   3  12   3     1201.22     1232.24     40.86 o 
   4  12   3      100.65      115.85     20.98 o 
   5  12   3      331.01      358.45     38.68 o 
   6  12   3      721.99      760.35     38.25 o 
   7  12   3      265.80      281.04     37.90 o 
   8  12   3       27.81       74.99     34.71 o 
   9  12   3        1.84      -24.32     37.36 o 
  10  12   3       97.19      116.14     43.92 o 
 -10  13   3      227.60      239.71     47.77 o 
  -9  13   3        8.41       -2.70     53.81 o 
  -8  13   3      273.11      308.98     41.24 o 
  -7  13   3      844.43      866.34     54.09 o 
  -6  13   3     1538.36     1465.12     57.89 o 
  -5  13   3      104.37      114.28     26.85 o 
  -4  13   3      167.40      157.94     26.21 o 
  -3  13   3      982.79      982.68     42.17 o 
  -2  13   3      110.51      103.50     21.16 o 
  -1  13   3      790.49      704.39     31.41 o 
   0  13   3     1975.77     1875.85     50.88 o 
   1  13   3     2421.75     2450.34     61.72 o 
   2  13   3      670.75      728.80     32.67 o 
   3  13   3       11.38        9.77     18.71 o 
   4  13   3      972.54      884.65     38.44 o 
   5  13   3      109.85      128.30     25.24 o 
   6  13   3      196.83      156.53     27.97 o 
   7  13   3      493.94      498.62     42.45 o 
   8  13   3      760.13      749.72     52.59 o 
   9  13   3      203.63      195.22     43.94 o 
  10  13   3       10.76       93.04     69.39 o 
 -10  14   3        0.07       -0.92     45.16 o 
  -9  14   3       11.88       44.10     67.10 o 
  -8  14   3        3.69      -29.71     34.27 o 
  -7  14   3        2.67       -5.51     31.08 o 
  -6  14   3        0.34        8.02     30.28 o 
  -5  14   3        1.32      -16.98     33.44 o 
  -4  14   3       99.30       38.66     25.93 o 
  -3  14   3        5.26      -14.36     21.17 o 
  -2  14   3       17.01      -18.34     21.21 o 
  -1  14   3      285.98      263.61     23.50 o 
   0  14   3       30.53       40.67     18.40 o 
   1  14   3      313.45      341.34     25.74 o 
   2  14   3       48.13       40.44     19.95 o 
   3  14   3        5.37       19.45     20.23 o 
   4  14   3      171.62      163.80     26.32 o 
   5  14   3       55.45       12.46     23.88 o 
   6  14   3       10.99       12.70     25.28 o 
   7  14   3       31.76       20.69     32.33 o 
   8  14   3        0.92       28.64     54.08 o 
   9  14   3        2.70       41.88     58.80 o 
  -9  15   3       64.34       -1.48     49.24 o 
  -8  15   3      448.69      517.51     47.26 o 
  -7  15   3     1044.57     1054.97     54.69 o 
  -6  15   3     1377.20     1262.40     58.21 o 
  -5  15   3     1327.21     1392.05     57.97 o 
  -4  15   3      656.14      679.60     41.35 o 
  -3  15   3      132.43      129.93     27.73 o 
  -2  15   3        0.19      -29.82     22.02 o 
  -1  15   3      893.21      857.09     42.76 o 
   0  15   3     2691.04     2621.95     67.33 o 
   1  15   3     1894.59     1911.57     54.98 o 
   2  15   3      850.69      940.96     38.26 o 
   3  15   3      664.88      755.01     40.04 o 
   4  15   3      296.05      291.78     39.08 o 
   5  15   3      229.44      273.81     39.48 o 
   6  15   3      392.15      369.04     54.21 o 
   7  15   3      610.72      627.66    132.37 o 
   8  15   3      614.59      738.67     92.66 o 
   9  15   3      423.95      475.57     71.91 o 
  -8  16   3      106.91       84.44     64.46 o 
  -7  16   3      109.55      120.86     43.59 o 
  -6  16   3        6.92      -21.18     40.31 o 
  -5  16   3      534.40      579.01     54.57 o 
  -4  16   3      577.00      550.06     49.97 o 
  -3  16   3        9.59      -18.05     30.80 o 
  -2  16   3      138.57      146.38     34.29 o 
  -1  16   3      614.41      606.08     48.51 o 
   0  16   3      307.20      385.08     54.95 o 
   1  16   3        3.06      -17.22     25.03 o 
   2  16   3      422.15      412.56     38.84 o 
   3  16   3      370.83      362.09     40.97 o 
   4  16   3        1.40      -27.43     32.37 o 
   5  16   3      127.39       66.96     38.19 o 
   6  16   3      183.41      196.28     55.72 o 
   7  16   3      202.96      269.08     60.90 o 
   8  16   3       77.42      129.90     89.21 o 
  -8  17   3      267.35      256.31     91.51 o 
  -7  17   3      155.15      126.62     48.42 o 
  -6  17   3      306.44      256.78     57.55 o 
  -5  17   3      250.87      201.76     44.25 o 
  -4  17   3      130.41       64.75     38.16 o 
  -3  17   3       30.30       83.96     35.06 o 
  -2  17   3        3.93      -42.01     30.64 o 
  -1  17   3      663.65      662.72     54.21 o 
   0  17   3     1502.23     1355.52     58.29 o 
   1  17   3      961.05      940.66     71.41 o 
   2  17   3       82.90      152.17     48.51 o 
   3  17   3      148.04      152.40     39.33 o 
   4  17   3       26.67        5.82     37.02 o 
   5  17   3        6.21      -70.19     46.80 o 
   6  17   3       10.38      -77.17     51.45 o 
   7  17   3      237.33      199.97     57.85 o 
  -7  18   3        1.57      -25.14     46.75 o 
  -6  18   3       22.19        3.05     43.93 o 
  -5  18   3      132.66      106.95     43.93 o 
  -4  18   3       43.60       65.56     71.94 o 
  -3  18   3        0.01        9.90     36.23 o 
  -2  18   3       95.47       22.43     35.06 o 
  -1  18   3       19.83       54.67     35.88 o 
   0  18   3       55.25       25.75     60.43 o 
   1  18   3        3.08        6.33     34.32 o 
   2  18   3       39.31      -44.98     43.27 o 
   3  18   3        0.47      -50.45     33.63 o 
   4  18   3       37.87       16.55     39.17 o 
   5  18   3       59.84       27.66     51.68 o 
   6  18   3       18.19       13.12     55.88 o 
  -5  19   3      584.46      539.62     59.18 o 
  -4  19   3      270.24      199.57     60.43 o 
  -3  19   3        0.31      -56.31     39.32 o 
  -2  19   3       40.52      -15.98     47.19 o 
  -1  19   3      118.74       92.45     50.07 o 
   0  19   3      612.60      645.48     56.41 o 
   1  19   3      274.23      372.68     44.87 o 
   2  19   3      296.56      340.23     57.63 o 
   3  19   3      238.14      254.88     69.61 o 
   4  19   3       53.76       49.56     42.31 o 
   5  19   3       30.95      -58.63     86.91 o 
  -4  20   3      110.66      114.65     45.04 o 
  -3  20   3        0.23      -26.84     45.23 o 
  -2  20   3       14.52       12.01     44.09 o 
  -1  20   3       38.76      -49.16     42.03 o 
   0  20   3      182.12      241.25     50.61 o 
   1  20   3      106.28      109.56     45.23 o 
   2  20   3      135.89       85.85     52.81 o 
   3  20   3      140.75       63.65     44.18 o 
   0  21   3      374.14      325.48     51.65 o 
 -13   0   4       17.89      135.83     81.73 o 
 -12   0   4        2.41      -56.40     66.76 o 
 -11   0   4       98.90      -62.16     61.01 o 
 -10   0   4     2510.60     2430.30     91.10 o 
  -9   0   4     3186.66     3199.39    104.39 o 
  -8   0   4     9794.20     9766.26    256.19 o 
  -7   0   4     9503.69     9199.89    239.15 o 
  -6   0   4     2576.76     2442.21     76.18 o 
  -5   0   4      306.22      321.54     18.23 o 
  -4   0   4      353.67      364.29     21.83 o 
  -3   0   4     5338.22     5403.40    118.48 o 
  -2   0   4     9617.16     8966.73    190.63 o 
  -1   0   4    20484.39    20236.16    538.53 o 
   0   0   4     6096.44     5452.50    465.61 o 
   1   0   4      718.42      554.83     69.64 o 
   2   0   4     7428.76     7798.92    216.45 o 
   3   0   4      291.80      305.88     24.70 o 
   4   0   4     1390.42     1267.92     52.23 o 
   5   0   4     7976.35     7744.17    223.70 o 
   6   0   4    16434.67    15649.91    433.32 o 
   7   0   4     1983.71     2105.74     84.72 o 
   8   0   4       18.68       -1.74     30.08 o 
   9   0   4       71.47       21.95     36.52 o 
  10   0   4       62.44      109.18     41.05 o 
  11   0   4      673.00      859.55     69.98 o 
  12   0   4      670.14      805.75     98.99 o 
 -13   1   4      225.87      271.66     73.09 o 
 -12   1   4       56.64       91.40     51.20 o 
 -11   1   4       29.54      -56.14     39.66 o 
 -10   1   4      750.93      761.60     38.24 o 
  -9   1   4      261.57      286.10     26.29 o 
  -8   1   4      220.49      282.80     22.83 o 
  -7   1   4     1612.78     1530.14     41.82 o 
  -6   1   4     2633.88     2495.45     54.40 o 
  -5   1   4       32.97       42.52      9.34 o 
  -4   1   4       49.26       35.59      7.47 o 
  -3   1   4     3133.29     3114.63     50.56 o 
  -2   1   4     2171.18     2241.11     37.51 o 
  -1   1   4       28.63       43.59      8.95 o 
   0   1   4     1553.88     1508.67     41.11 o 
   1   1   4     4857.04     5134.53    121.40 o 
   2   1   4     2517.01     2738.29     59.15 o 
   3   1   4      199.35      200.95     14.60 o 
   4   1   4     3423.65     3165.79     71.71 o 
   5   1   4     1708.09     1594.02     45.59 o 
   6   1   4      159.09      170.28     21.86 o 
   7   1   4      920.24      925.61     38.67 o 
   8   1   4      515.42      645.60     36.98 o 
   9   1   4        4.30       37.33     24.98 o 
  10   1   4      164.25      189.62     48.68 o 
  11   1   4      426.22      474.95     41.35 o 
  12   1   4      121.28      116.41     51.64 o 
 -13   2   4       29.31      -23.90     52.46 o 
 -12   2   4       70.71       76.26     46.99 o 
 -11   2   4      112.96      123.64     47.12 o 
 -10   2   4        2.29       20.80     27.75 o 
  -9   2   4       55.36       22.20     21.21 o 
  -8   2   4      191.27      234.01     33.39 o 
  -7   2   4       37.93       52.53     20.44 o 
  -6   2   4       16.73       30.73     11.13 o 
  -5   2   4      566.08      562.56     18.96 o 
  -4   2   4     2131.49     2238.24     38.97 o 
  -3   2   4      636.50      697.51     16.68 o 
  -2   2   4      165.34      187.94      9.74 o 
  -1   2   4      169.64      205.45     13.05 o 
   0   2   4       45.75       66.17     10.42 o 
   1   2   4      203.29      211.95     14.32 o 
   2   2   4      725.14      766.56     22.36 o 
   3   2   4      236.61      256.59     16.78 o 
   4   2   4      292.87      309.51     20.10 o 
   5   2   4       70.27       80.76     16.35 o 
   6   2   4       31.88       41.75     17.62 o 
   7   2   4      275.12      283.27     26.55 o 
   8   2   4       38.61       52.40     22.58 o 
   9   2   4      315.09      328.31     32.73 o 
  10   2   4      107.36      102.56     30.91 o 
  11   2   4       64.17      119.26     33.25 o 
  12   2   4       10.82       -6.63     49.31 o 
 -13   3   4      383.30      480.31     66.37 o 
 -12   3   4      102.36       26.00    124.32 o 
 -11   3   4       90.44       43.23     43.49 o 
 -10   3   4      741.17      743.12     40.04 o 
  -9   3   4      598.78      690.37     57.49 o 
  -8   3   4        5.63        4.38     17.52 o 
  -7   3   4     1652.30     1659.40     43.32 o 
  -6   3   4     2841.33     2761.82     54.00 o 
  -5   3   4       67.49       59.16     10.80 o 
  -4   3   4      147.32      143.42      9.23 o 
  -3   3   4     3267.90     3220.81     52.48 o 
  -2   3   4     5859.39     5925.72     91.03 o 
  -1   3   4       15.67       19.43      9.32 o 
   0   3   4     2961.64     3036.40     76.04 o 
   1   3   4     2830.41     2939.62     99.68 o 
   2   3   4     1534.21     1574.48     40.73 o 
   3   3   4      381.86      417.48     19.97 o 
   4   3   4     3482.39     3534.66    119.38 o 
   5   3   4     1414.19     1492.76     44.27 o 
   6   3   4      176.89      193.78     21.89 o 
   7   3   4       39.91       77.53     23.31 o 
   8   3   4      841.26      854.80     52.47 o 
   9   3   4       32.59       -6.54     28.13 o 
  10   3   4      248.35      230.56     34.89 o 
  11   3   4      351.35      399.44     46.22 o 
  12   3   4      155.63      143.84     43.32 o 
 -12   4   4        9.07      -53.97     47.69 o 
 -11   4   4       54.69       66.57     45.38 o 
 -10   4   4     2119.18     2006.63     69.43 o 
  -9   4   4     4021.80     3907.26    105.18 o 
  -8   4   4     8501.15     8400.37    186.07 o 
  -7   4   4     5504.44     5517.62    107.99 o 
  -6   4   4      689.19      705.14     23.83 o 
  -5   4   4      276.12      293.09     15.57 o 
  -4   4   4      265.05      286.25     30.47 o 
  -3   4   4     4704.79     4564.35     72.16 o 
  -2   4   4    10282.38     9799.97    147.02 o 
  -1   4   4    15644.53    15533.78    349.54 o 
   0   4   4     8991.06     8864.36    243.67 o 
   1   4   4      751.69      752.73    125.47 o 
   2   4   4      638.16      754.96     52.50 o 
   3   4   4      101.40      117.36     12.65 o 
   4   4   4     3278.98     3347.51     82.93 o 
   5   4   4     8042.22     7956.87    181.84 o 
   6   4   4     9748.75     9930.12    427.78 o 
   7   4   4     1418.60     1478.36     58.81 o 
   8   4   4       51.82       48.59     25.27 o 
   9   4   4       95.24       51.58     28.11 o 
  10   4   4       66.74       56.31     34.24 o 
  11   4   4      419.87      545.27     60.90 o 
  12   4   4      627.46      688.29     56.73 o 
 -12   5   4       23.81       16.87     50.48 o 
 -11   5   4        4.80      -39.66     65.61 o 
 -10   5   4      222.82      164.95     32.81 o 
  -9   5   4       96.94      154.81     39.38 o 
  -8   5   4      303.38      350.39     29.74 o 
  -7   5   4      536.54      547.83     27.85 o 
  -6   5   4      614.59      674.31     23.46 o 
  -5   5   4       46.63       29.59     15.18 o 
  -4   5   4        2.08      -12.02      9.22 o 
  -3   5   4      410.63      396.23     13.59 o 
  -2   5   4       60.60       47.53      7.97 o 
  -1   5   4       16.42       18.89     12.72 o 
   0   5   4      321.42      364.84     21.07 o 
   1   5   4     1261.55     1543.90    103.93 o 
   2   5   4      124.97      151.40     11.93 o 
   3   5   4      324.29      370.19     18.87 o 
   4   5   4      658.71      603.27     25.50 o 
   5   5   4      707.58      713.23     39.71 o 
   6   5   4        1.97       -6.90     16.72 o 
   7   5   4      555.84      571.31     33.37 o 
   8   5   4       68.09       75.92     25.33 o 
   9   5   4       88.65      116.70     31.70 o 
  10   5   4       39.17      -19.14     36.18 o 
  11   5   4      465.06      544.96     60.31 o 
  12   5   4       40.18      125.47     84.03 o 
 -12   6   4      494.50      447.20     62.28 o 
 -11   6   4      775.63      910.29    120.86 o 
 -10   6   4       34.52       13.22     29.38 o 
  -9   6   4      332.50      387.87     29.20 o 
  -8   6   4       75.75       79.62     21.17 o 
  -7   6   4      374.40      391.16     21.83 o 
  -6   6   4     1325.02     1340.67     33.95 o 
  -5   6   4     3835.82     3775.44     69.09 o 
  -4   6   4     5067.04     5042.92     87.24 o 
  -3   6   4     1048.92     1074.23     32.09 o 
  -2   6   4       38.12       92.52     21.77 o 
  -1   6   4      388.75      438.84     40.22 o 
   0   6   4       38.75       42.93     13.75 o 
   1   6   4     1829.47     1798.13     78.42 o 
   2   6   4     7229.02     7068.45    253.87 o 
   3   6   4     2602.06     2574.75     81.13 o 
   4   6   4      374.58      428.98     48.02 o 
   5   6   4        1.14        9.47     15.50 o 
   6   6   4       18.70       34.02     18.60 o 
   7   6   4       73.81       93.47     23.13 o 
   8   6   4       76.53       67.09     29.24 o 
   9   6   4      942.11      950.59     51.00 o 
  10   6   4      548.08      579.41     51.09 o 
  11   6   4      352.84      299.90     70.27 o 
  12   6   4       19.56       81.73     84.03 o 
 -12   7   4       78.67      105.76     56.53 o 
 -11   7   4       87.04      168.46     52.12 o 
 -10   7   4      987.89     1055.05     53.15 o 
  -9   7   4     1007.59     1018.59     50.84 o 
  -8   7   4       47.25       45.92     19.90 o 
  -7   7   4     1665.79     1667.42     41.12 o 
  -6   7   4     1751.07     1754.53     40.80 o 
  -5   7   4       40.61       46.43     12.77 o 
  -4   7   4      961.28      959.67     25.87 o 
  -3   7   4     2691.12     2631.20     49.53 o 
  -2   7   4     2639.71     2638.75     72.22 o 
  -1   7   4       17.37       37.41     14.47 o 
   0   7   4     1981.13     1859.45     72.06 o 
   1   7   4     2910.71     3014.37     82.03 o 
   2   7   4      373.93      456.00     85.18 o 
   3   7   4     1543.83     1574.12     42.97 o 
   4   7   4     2493.01     2424.68     60.25 o 
   5   7   4      429.75      501.17     27.00 o 
   6   7   4        0.10       13.64     18.76 o 
   7   7   4      281.61      344.61     29.97 o 
   8   7   4      345.51      365.56     34.06 o 
   9   7   4       24.17      -47.94     42.42 o 
  10   7   4      138.83      148.78     63.31 o 
  11   7   4      223.50      194.33    148.49 o 
 -12   8   4       24.64        9.21     75.97 o 
 -11   8   4      121.86      186.34     53.33 o 
 -10   8   4     1528.10     1686.31    127.77 o 
  -9   8   4     2283.89     2221.97     72.81 o 
  -8   8   4     2768.83     2705.09     78.74 o 
  -7   8   4     1412.34     1419.07     38.39 o 
  -6   8   4      362.70      466.98     37.19 o 
  -5   8   4        3.54      -20.15     13.44 o 
  -4   8   4       26.52       25.16     12.73 o 
  -3   8   4     1349.67     1280.86     44.03 o 
  -2   8   4     7763.34     7361.66    144.86 o 
  -1   8   4     7723.01     7314.87    225.83 o 
   0   8   4     4614.63     4459.52    123.24 o 
   1   8   4      458.86      397.21     38.28 o 
   2   8   4       39.41      111.56     29.28 o 
   3   8   4      600.16      630.03     35.62 o 
   4   8   4     1691.45     1785.20     61.63 o 
   5   8   4     2325.65     2379.58    125.15 o 
   6   8   4     3111.26     3055.98     94.10 o 
   7   8   4     1632.67     1677.62     68.84 o 
   8   8   4      301.92      348.06     70.71 o 
   9   8   4       13.06       44.86     39.87 o 
  10   8   4       23.43       -1.13     57.86 o 
  11   8   4      166.91      132.85     70.21 o 
 -11   9   4       89.16       11.51     70.22 o 
 -10   9   4       60.04       58.70     64.46 o 
  -9   9   4        5.45       26.42     45.47 o 
  -8   9   4        4.81      -18.48     22.72 o 
  -7   9   4      173.57      155.31     21.51 o 
  -6   9   4        8.31        8.17     16.27 o 
  -5   9   4      396.49      391.35     21.71 o 
  -4   9   4      559.64      533.68     26.08 o 
  -3   9   4      194.40      203.93     15.62 o 
  -2   9   4       63.37       84.79     11.92 o 
  -1   9   4      196.20      233.11     20.77 o 
   0   9   4      282.74      294.40     25.17 o 
   1   9   4      616.69      666.20     45.24 o 
   2   9   4       89.04       96.69     29.98 o 
   3   9   4       70.08      102.90     22.89 o 
   4   9   4      396.11      453.48     68.90 o 
   5   9   4      109.49      145.25     29.90 o 
   6   9   4      171.29      218.21     34.00 o 
   7   9   4      292.52      294.60     40.46 o 
   8   9   4      383.18      488.72     48.81 o 
   9   9   4      156.67      108.12     80.57 o 
  10   9   4       38.04       12.08     61.73 o 
  11   9   4      179.62      165.92     73.24 o 
 -11  10   4      681.73      729.78     98.99 o 
 -10  10   4      182.28      178.42     67.91 o 
  -9  10   4       22.64       32.63     30.48 o 
  -8  10   4        2.50       14.47     25.09 o 
  -7  10   4      381.86      406.91     32.58 o 
  -6  10   4     1829.61     1913.18     59.47 o 
  -5  10   4     4496.29     4440.72    107.67 o 
  -4  10   4     5351.98     5228.64    122.42 o 
  -3  10   4      707.42      652.07     30.03 o 
  -2  10   4       12.51       18.15     14.92 o 
  -1  10   4      162.70      200.41     18.61 o 
   0  10   4      459.51      488.94     48.08 o 
   1  10   4     2809.82     2675.66    104.19 o 
   2  10   4     5099.58     5136.33    174.53 o 
   3  10   4     2473.78     2640.74     80.92 o 
   4  10   4      454.17      484.92     37.15 o 
   5  10   4       28.56        2.50     27.96 o 
   6  10   4       83.79       96.45     32.15 o 
   7  10   4       53.72       88.09     36.35 o 
   8  10   4     1079.04     1124.02     70.40 o 
   9  10   4      970.82      989.92     96.69 o 
  10  10   4      696.55      818.41    104.75 o 
  11  10   4      212.81      262.32    134.10 o 
 -11  11   4       28.36      -26.47     74.82 o 
 -10  11   4      571.70      523.74     79.42 o 
  -9  11   4      424.14      422.10     50.29 o 
  -8  11   4       29.58       -2.81     27.20 o 
  -7  11   4      226.55      302.20     50.88 o 
  -6  11   4      679.92      768.09     63.68 o 
  -5  11   4      287.43      312.40     27.34 o 
  -4  11   4      535.35      527.11     39.36 o 
  -3  11   4     2946.31     2851.29     74.49 o 
  -2  11   4      944.20      904.77     34.81 o 
  -1  11   4       31.17        9.19     14.61 o 
   0  11   4      165.96      166.39     24.48 o 
   1  11   4     2106.17     2163.92     93.81 o 
   2  11   4      249.17      336.06     44.52 o 
   3  11   4      199.30      255.77     32.03 o 
   4  11   4      535.30      584.15     41.63 o 
   5  11   4      389.03      414.97     39.17 o 
   6  11   4      148.33      173.22     37.44 o 
   7  11   4       79.96      113.42     38.14 o 
   8  11   4      469.92      589.35     84.03 o 
   9  11   4      110.30       61.38     61.11 o 
  10  11   4       17.40       66.35     69.02 o 
 -10  12   4      423.37      354.53     79.42 o 
  -9  12   4      268.78      274.49     80.00 o 
  -8  12   4      353.95      340.83     48.30 o 
  -7  12   4      181.45      228.52     41.41 o 
  -6  12   4      206.72      218.85     72.52 o 
  -5  12   4      265.27      299.92     67.34 o 
  -4  12   4       38.42        7.15     28.20 o 
  -3  12   4       91.02       90.44     28.17 o 
  -2  12   4      648.30      632.11     41.13 o 
  -1  12   4     1772.11     1843.92     62.69 o 
   0  12   4      892.21      910.29     90.94 o 
   1  12   4      161.81      156.72     26.72 o 
   2  12   4      232.73      272.32     34.57 o 
   3  12   4      686.01      665.63     42.26 o 
   4  12   4      451.82      539.69     87.87 o 
   5  12   4      216.19      232.71     37.26 o 
   6  12   4      651.29      618.62     47.88 o 
   7  12   4      567.84      529.02     48.96 o 
   8  12   4      129.78      248.86     59.08 o 
   9  12   4       50.53      117.18     66.84 o 
  10  12   4        9.37       16.37     77.12 o 
 -10  13   4       45.39      153.09     77.12 o 
  -9  13   4       19.07       44.16     46.31 o 
  -8  13   4        7.51        9.73     40.23 o 
  -7  13   4      236.58      224.02     43.59 o 
  -6  13   4      109.27       95.72     36.52 o 
  -5  13   4       97.90       42.77     45.47 o 
  -4  13   4      416.34      363.64     39.76 o 
  -3  13   4      375.26      360.73     66.76 o 
  -2  13   4      295.16      243.49     34.82 o 
  -1  13   4      199.78      168.38     31.46 o 
   0  13   4     1215.25     1174.17     49.33 o 
   1  13   4      823.78      840.43     44.38 o 
   2  13   4        2.32      -13.34     39.23 o 
   3  13   4        9.74       18.61     32.51 o 
   4  13   4      179.21      100.45     48.76 o 
   5  13   4      152.52      200.15     39.58 o 
   6  13   4       19.65       30.70     36.87 o 
   7  13   4      448.32      548.85     52.67 o 
   8  13   4      346.84      300.04    152.52 o 
   9  13   4      162.81       85.77     76.55 o 
  -9  14   4       75.33       60.15     85.75 o 
  -8  14   4        3.04      -45.22     63.31 o 
  -7  14   4      123.79       53.42     87.48 o 
  -6  14   4      787.42      933.55     59.82 o 
  -5  14   4     2200.63     2181.09     88.99 o 
  -4  14   4     3572.22     3460.66    119.46 o 
  -3  14   4      562.32      618.52     55.25 o 
  -2  14   4      124.59       78.80     40.86 o 
  -1  14   4       99.44      109.45     38.56 o 
   0  14   4      595.92      580.13     41.51 o 
   1  14   4      685.79      674.48     42.53 o 
   2  14   4     1694.03     1763.48     87.50 o 
   3  14   4     2354.72     2455.91     83.06 o 
   4  14   4      874.53      900.03     81.96 o 
   5  14   4      108.65       99.52     38.63 o 
   6  14   4       49.51       59.47     39.45 o 
   7  14   4       99.21      148.46     58.56 o 
   8  14   4      787.17      758.48    111.65 o 
   9  14   4      598.05      765.65    182.44 o 
  -8  15   4       10.57       15.95     78.27 o 
  -7  15   4       72.43      111.43     46.31 o 
  -6  15   4      103.67       51.59     43.16 o 
  -5  15   4        2.06      -18.99     34.18 o 
  -4  15   4      133.82      136.25     37.20 o 
  -3  15   4      533.09      477.70     76.55 o 
  -2  15   4      311.99      296.11     43.16 o 
  -1  15   4      118.74      160.21     35.88 o 
   0  15   4        6.33      -30.81     27.47 o 
   1  15   4     1117.13     1042.85     49.58 o 
   2  15   4      141.53      199.50     45.55 o 
   3  15   4       10.60      -12.71     31.42 o 
   4  15   4      193.13      205.29     41.61 o 
   5  15   4      115.48      107.84     39.60 o 
   6  15   4       20.93       39.93     39.10 o 
   7  15   4        2.15      -32.62     53.57 o 
   8  15   4      104.75      134.79     64.88 o 
  -8  16   4       32.42       -8.54     48.75 o 
  -7  16   4        6.11      -14.94     77.12 o 
  -6  16   4        0.36       44.99     40.95 o 
  -5  16   4       55.04       50.47     39.99 o 
  -4  16   4      127.17       87.90     36.49 o 
  -3  16   4       63.18       58.22     39.71 o 
  -2  16   4       28.64      -29.66     31.62 o 
  -1  16   4       59.96       48.91     32.63 o 
   0  16   4        5.24       14.14     35.68 o 
   1  16   4       19.46       19.15     29.33 o 
   2  16   4      169.86      154.52     49.66 o 
   3  16   4      286.53      284.62     43.75 o 
   4  16   4      309.48      333.62     46.61 o 
   5  16   4       38.44       20.99     40.90 o 
   6  16   4       44.86       67.96     44.52 o 
   7  16   4        0.30      -82.56     55.04 o 
  -7  17   4      146.99       47.36     49.00 o 
  -6  17   4       41.33       39.94     46.31 o 
  -5  17   4       28.98       75.75     41.91 o 
  -4  17   4       66.95       38.07     39.78 o 
  -3  17   4        9.58       -7.56     34.53 o 
  -2  17   4      118.33      125.34     46.04 o 
  -1  17   4        1.60       -5.13     36.19 o 
   0  17   4      759.02      734.14     55.84 o 
   1  17   4      530.21      526.13     46.14 o 
   2  17   4       17.17       38.50     48.65 o 
   3  17   4       10.70        0.38     49.02 o 
   4  17   4       67.06       19.28     40.55 o 
   5  17   4      129.07       81.58     42.83 o 
   6  17   4       10.45      -47.21     67.91 o 
  -6  18   4      548.17      529.76    111.65 o 
  -5  18   4     1126.49     1220.03     76.39 o 
  -4  18   4     1228.11     1191.04    102.44 o 
  -3  18   4      184.13      201.30     42.45 o 
  -2  18   4       32.47       56.50     40.66 o 
  -1  18   4      200.82      121.52     39.26 o 
   0  18   4      277.78      254.76     45.55 o 
   1  18   4      210.06      226.29     70.79 o 
   2  18   4      884.74      918.47    121.44 o 
   3  18   4     1406.46     1469.54    103.28 o 
   4  18   4      390.90      423.78     50.33 o 
   5  18   4        7.01      -64.56     43.04 o 
  -4  19   4       26.77      -29.39     43.27 o 
  -3  19   4       29.65       15.80     39.79 o 
  -2  19   4      100.22       69.38     42.30 o 
  -1  19   4        3.93       -4.12     41.74 o 
   0  19   4       27.39       15.64     42.02 o 
   1  19   4       88.83       68.41     46.62 o 
   2  19   4        1.89      -33.11     63.88 o 
   3  19   4        0.13      -58.75     42.60 o 
   4  19   4        2.77      -17.37     44.83 o 
  -2  20   4       54.47        6.90     45.04 o 
  -1  20   4       90.16       66.89     43.14 o 
   0  20   4       70.46       84.21     45.47 o 
   1  20   4       15.46      -20.64     41.52 o 
 -12   1   5       10.18      -52.95     63.31 o 
 -11   1   5       36.04        7.97     26.75 o 
 -10   1   5      177.97      143.01     25.95 o 
  -9   1   5      128.96      149.80     23.80 o 
  -8   1   5     4147.77     4161.93     94.20 o 
  -7   1   5     4654.90     4565.99     92.05 o 
  -6   1   5     3519.85     3594.07     73.58 o 
  -5   1   5      686.07      675.94     28.97 o 
  -4   1   5      431.47      468.61     24.30 o 
  -3   1   5      624.55      667.39     19.11 o 
  -2   1   5      643.61      659.90     34.18 o 
  -1   1   5     3850.43     3965.71    126.97 o 
   0   1   5    11017.04    10818.02    329.20 o 
   1   1   5    11696.65    11368.97    338.59 o 
   2   1   5     1028.06      972.44     35.89 o 
   3   1   5      550.07      585.24     30.10 o 
   4   1   5      106.34      107.45     20.62 o 
   5   1   5       20.55       34.69     23.37 o 
   6   1   5     3168.48     3000.84     89.79 o 
   7   1   5     2673.58     2623.88    127.64 o 
   8   1   5     2031.26     2018.20     82.84 o 
   9   1   5      919.80      883.83     54.80 o 
  10   1   5      277.21      365.10    128.92 o 
  11   1   5       23.44       39.26     46.37 o 
  12   1   5        9.93      -24.17     73.67 o 
 -12   2   5      722.52      725.17     95.54 o 
 -11   2   5      643.67      589.01     43.18 o 
 -10   2   5       66.41       42.53     27.40 o 
  -9   2   5      753.15      765.52     39.99 o 
  -8   2   5      893.27      926.37     39.84 o 
  -7   2   5      148.04      109.74     20.93 o 
  -6   2   5     2215.43     2144.32     56.63 o 
  -5   2   5     4383.39     4309.22     85.53 o 
  -4   2   5     1605.82     1655.89     38.79 o 
  -3   2   5      782.44      824.28     21.49 o 
  -2   2   5     6640.82     6581.29    153.15 o 
  -1   2   5     9045.89     9178.45    210.66 o 
   0   2   5     3195.24     3290.47    110.28 o 
   1   2   5     1873.59     1868.44     52.58 o 
   2   2   5     4223.18     4178.13    116.33 o 
   3   2   5     1093.86     1068.42     39.43 o 
   4   2   5      631.12      652.56     35.00 o 
   5   2   5     1475.25     1357.87     51.82 o 
   6   2   5     4441.55     4267.51    117.21 o 
   7   2   5     1746.23     1597.19     63.33 o 
   8   2   5        6.41        4.01     34.05 o 
   9   2   5      113.61      124.25     56.72 o 
  10   2   5      137.82      144.96     39.61 o 
  11   2   5       93.24       80.72     41.64 o 
 -12   3   5       74.87       44.89     74.82 o 
 -11   3   5       35.11       59.54     49.03 o 
 -10   3   5       82.51       90.42     29.00 o 
  -9   3   5      940.24      940.54     48.26 o 
  -8   3   5     2854.66     2872.26     92.60 o 
  -7   3   5     2555.14     2567.40     67.43 o 
  -6   3   5     2688.69     2805.78    142.31 o 
  -5   3   5     1570.56     1600.61     39.54 o 
  -4   3   5      513.56      525.78     20.79 o 
  -3   3   5       65.65       85.26     10.35 o 
  -2   3   5      970.02      949.50     26.75 o 
  -1   3   5     4021.05     4127.65    100.72 o 
   0   3   5     6189.24     6297.96    149.87 o 
   1   3   5     8288.11     8091.17    286.85 o 
   2   3   5     3433.16     3331.48     86.88 o 
   3   3   5      413.33      421.44     29.61 o 
   4   3   5      584.45      586.31     36.18 o 
   5   3   5      737.91      706.44     74.41 o 
   6   3   5     1889.41     1848.83     87.14 o 
   7   3   5     1130.27     1188.76     54.88 o 
   8   3   5     3193.29     2879.68     92.78 o 
   9   3   5     1073.57     1123.73     60.89 o 
  10   3   5      878.73     1008.61     61.72 o 
  11   3   5      160.79      161.44     45.35 o 
 -12   4   5       60.03       -8.06     67.91 o 
 -11   4   5        9.09      -13.22     30.75 o 
 -10   4   5       44.16      101.94     29.10 o 
  -9   4   5      778.69      826.83     41.42 o 
  -8   4   5      840.69      805.00     37.37 o 
  -7   4   5       23.83       -3.43     19.39 o 
  -6   4   5      811.85      845.45     42.20 o 
  -5   4   5      614.88      640.00     24.98 o 
  -4   4   5      421.09      424.58     19.35 o 
  -3   4   5       49.91       56.55     10.05 o 
  -2   4   5     1128.82     1143.30     36.72 o 
  -1   4   5     1067.78     1088.18     36.08 o 
   0   4   5      435.19      531.90     41.48 o 
   1   4   5      301.97      328.36     23.40 o 
   2   4   5     2081.89     2223.32     64.14 o 
   3   4   5     1097.60     1115.15     46.96 o 
   4   4   5       99.47       97.13     23.64 o 
   5   4   5      257.24      265.77     33.73 o 
   6   4   5        3.40       33.38     27.67 o 
   7   4   5       17.64       47.11     32.90 o 
   8   4   5        1.03       44.55     30.98 o 
   9   4   5      150.07      192.00     54.21 o 
  10   4   5      101.04      172.06     40.09 o 
  11   4   5        0.23       43.18     58.46 o 
 -12   5   5       73.03       66.76     71.37 o 
 -11   5   5      116.71      209.42     35.16 o 
 -10   5   5       21.66       47.41     27.97 o 
  -9   5   5        1.20        2.31     24.10 o 
  -8   5   5     1136.53     1288.79     46.40 o 
  -7   5   5     2721.20     2823.08     72.40 o 
  -6   5   5     3045.58     3008.79     65.58 o 
  -5   5   5      321.22      354.35     20.33 o 
  -4   5   5     1662.94     1631.78     39.79 o 
  -3   5   5     1057.44     1064.91     29.29 o 
  -2   5   5      204.96      223.01     13.60 o 
  -1   5   5     4958.84     4955.98    120.44 o 
   0   5   5     6111.26     6268.01    150.23 o 
   1   5   5     1837.00     1773.79    101.29 o 
   2   5   5      266.66      333.09     30.50 o 
   3   5   5      229.23      230.45     23.46 o 
   4   5   5      895.70      963.66    100.98 o 
   5   5   5      937.24      907.00     92.53 o 
   6   5   5     1833.66     2147.97    240.67 o 
   7   5   5     4037.39     3750.68    201.44 o 
   8   5   5      852.40      878.85     62.89 o 
   9   5   5      253.31      212.24     47.57 o 
  10   5   5       10.98       11.86     35.15 o 
  11   5   5       95.29       60.54    100.14 o 
 -11   6   5      350.54      435.48    108.78 o 
 -10   6   5      100.11      150.33     59.80 o 
  -9   6   5      425.29      459.58     35.07 o 
  -8   6   5      277.37      339.39     61.00 o 
  -7   6   5        4.32       29.29     19.79 o 
  -6   6   5      899.94      850.55     29.82 o 
  -5   6   5     2496.55     2356.02     53.82 o 
  -4   6   5     1416.69     1395.64     36.02 o 
  -3   6   5      356.46      423.22     24.42 o 
  -2   6   5     3272.82     3230.70     61.39 o 
  -1   6   5     3611.65     3602.86     92.23 o 
   0   6   5     3009.16     3313.23    102.82 o 
   1   6   5      187.24      192.68     31.03 o 
   2   6   5     1483.02     1563.10     59.74 o 
   3   6   5     1291.46     1189.58     51.16 o 
   4   6   5        1.23       25.27     22.40 o 
   5   6   5      396.38      382.93     66.83 o 
   6   6   5     1358.27     1243.51     61.60 o 
   7   6   5     2347.06     2020.58     85.52 o 
   8   6   5       71.07       75.57     37.90 o 
   9   6   5       37.22       34.87     38.02 o 
  10   6   5        3.35       42.08     48.00 o 
  11   6   5        9.42       50.65     74.82 o 
 -11   7   5      317.42      419.72    117.41 o 
 -10   7   5      695.17      811.18     54.19 o 
  -9   7   5      806.93      847.19     43.62 o 
  -8   7   5     1471.71     1493.16     66.25 o 
  -7   7   5     1580.98     1548.13     59.65 o 
  -6   7   5      819.15      822.50     30.24 o 
  -5   7   5      444.08      505.71     23.96 o 
  -4   7   5     2122.82     2033.05     47.76 o 
  -3   7   5     1819.64     1752.03     41.61 o 
  -2   7   5     1517.53     1478.42     33.53 o 
  -1   7   5     3837.82     3856.51    117.12 o 
   0   7   5     3804.14     3675.63    191.65 o 
   1   7   5     2142.72     2247.81     98.99 o 
   2   7   5     3101.27     3117.18    100.87 o 
   3   7   5     1065.99     1109.13     62.16 o 
   4   7   5     1245.25     1273.58     58.60 o 
   5   7   5     1488.05     1544.36     67.35 o 
   6   7   5     1929.45     1978.39    107.62 o 
   7   7   5      891.33      920.12     55.10 o 
   8   7   5     1448.13     1492.02     88.06 o 
   9   7   5      829.52      856.98     79.42 o 
  10   7   5      822.49      828.02     83.90 o 
  11   7   5      290.65      323.45     88.63 o 
 -11   8   5       11.06      -29.93     65.61 o 
 -10   8   5       90.76      123.06     33.51 o 
  -9   8   5      476.37      541.96     37.80 o 
  -8   8   5      763.73      841.23     41.33 o 
  -7   8   5       91.23      125.68     27.41 o 
  -6   8   5      624.26      692.18     29.85 o 
  -5   8   5      519.16      532.62     32.23 o 
  -4   8   5      398.61      452.21     24.59 o 
  -3   8   5        3.38       17.41     12.63 o 
  -2   8   5     1346.23     1234.97     33.43 o 
  -1   8   5     2083.36     1981.24     73.09 o 
   0   8   5       17.70       21.36     17.95 o 
   1   8   5      714.35      733.84     40.62 o 
   2   8   5     1321.29     1326.02     81.67 o 
   3   8   5     1437.16     1441.65    147.17 o 
   4   8   5      410.70      529.67     44.27 o 
   5   8   5      235.06      249.25     35.38 o 
   6   8   5      169.42      185.38     41.80 o 
   7   8   5       15.39        5.15     32.64 o 
   8   8   5       31.41        1.68     37.91 o 
   9   8   5      270.54      276.35     69.21 o 
  10   8   5      267.17      209.88     64.73 o 
 -11   9   5      273.74      176.11     77.12 o 
 -10   9   5       50.38      106.72     42.11 o 
  -9   9   5       42.16       74.36     36.38 o 
  -8   9   5      148.86      164.17     36.05 o 
  -7   9   5     1244.41     1252.36     48.71 o 
  -6   9   5     1194.00     1161.51     37.03 o 
  -5   9   5        0.04        2.51     15.94 o 
  -4   9   5     1206.92     1143.91     33.81 o 
  -3   9   5     1076.95     1076.19     34.06 o 
  -2   9   5       34.97       42.51     13.49 o 
  -1   9   5     1817.38     1784.01     51.28 o 
   0   9   5     1379.42     1351.04    109.95 o 
   1   9   5      351.98      403.91     30.72 o 
   2   9   5      117.14      121.54     25.57 o 
   3   9   5      513.60      591.82     40.45 o 
   4   9   5     1964.00     1881.23     68.93 o 
   5   9   5      671.32      697.47     46.22 o 
   6   9   5      367.31      372.41     48.44 o 
   7   9   5     1012.24      993.95     66.84 o 
   8   9   5      295.98      302.74     47.90 o 
   9   9   5       15.18      -16.97     43.88 o 
  10   9   5      148.87       50.59     63.42 o 
 -10  10   5       69.31       89.94     42.45 o 
  -9  10   5      430.56      479.35     51.20 o 
  -8  10   5      191.89      221.78     33.14 o 
  -7  10   5        0.24      -17.09     24.67 o 
  -6  10   5      739.11      673.52     55.11 o 
  -5  10   5      731.20      669.79     35.13 o 
  -4  10   5      103.16      124.54     22.64 o 
  -3  10   5      133.58      118.93     21.17 o 
  -2  10   5      838.05      822.06     33.78 o 
  -1  10   5     1713.11     1674.47     59.91 o 
   0  10   5     1590.15     1592.08     56.69 o 
   1  10   5      131.29      140.10     25.73 o 
   2  10   5      951.66      794.66     59.57 o 
   3  10   5      608.74      600.49     40.92 o 
   4  10   5        1.44      -28.10     24.94 o 
   5  10   5      239.46      249.83     37.87 o 
   6  10   5      244.20      276.49     40.77 o 
   7  10   5      732.30      682.06    140.43 o 
   8  10   5       96.79       56.01     39.68 o 
   9  10   5       14.57       69.97     60.65 o 
  10  10   5        1.41      133.85     70.47 o 
 -10  11   5      944.77      991.49     69.77 o 
  -9  11   5      436.72      434.01    116.26 o 
  -8  11   5      432.39      427.07     38.29 o 
  -7  11   5      489.17      484.03     37.57 o 
  -6  11   5      305.13      326.62     46.87 o 
  -5  11   5      371.31      410.54     37.62 o 
  -4  11   5     1436.81     1404.06     48.91 o 
  -3  11   5     2338.20     2238.68     69.96 o 
  -2  11   5     1942.27     1806.73     53.90 o 
  -1  11   5     2557.98     2516.71     67.93 o 
   0  11   5     1197.51     1147.55     58.32 o 
   1  11   5       98.34      159.22     27.85 o 
   2  11   5     1380.81     1437.27     79.03 o 
   3  11   5     1396.40     1549.97    102.95 o 
   4  11   5     1370.30     1428.25     68.95 o 
   5  11   5      848.48      876.52     54.67 o 
   6  11   5     1319.65     1360.10     80.57 o 
   7  11   5      724.67      697.94     62.28 o 
   8  11   5      375.98      333.90    125.37 o 
   9  11   5      336.24      310.44     95.54 o 
  -9  12   5      506.82      463.88     73.67 o 
  -8  12   5      550.30      512.30     65.04 o 
  -7  12   5        6.12       -2.46     36.38 o 
  -6  12   5      548.70      576.05     49.00 o 
  -5  12   5      265.21      336.95     42.59 o 
  -4  12   5       75.53       83.59     31.46 o 
  -3  12   5        4.31       25.99     29.04 o 
  -2  12   5      593.67      683.57     47.02 o 
  -1  12   5     1847.10     1888.43    123.16 o 
   0  12   5        2.82        8.64     24.76 o 
   1  12   5      983.26     1011.45     90.27 o 
   2  12   5     1514.55     1598.71    178.99 o 
   3  12   5      889.81      968.46     79.32 o 
   4  12   5        2.12      -29.34     31.80 o 
   5  12   5      209.74      188.62     40.79 o 
   6  12   5      119.48       73.23     38.54 o 
   7  12   5       10.52      -39.77     39.28 o 
   8  12   5       78.49      107.69     47.09 o 
   9  12   5      286.66      310.50     72.31 o 
  -9  13   5       35.63      -89.78     59.86 o 
  -8  13   5       40.87       -6.10     43.05 o 
  -7  13   5      442.22      508.32     53.42 o 
  -6  13   5      333.87      336.32     46.54 o 
  -5  13   5      112.56      126.16     36.16 o 
  -4  13   5      925.71      872.21     54.08 o 
  -3  13   5     1234.57     1210.03     60.78 o 
  -2  13   5      277.14      305.63     38.16 o 
  -1  13   5      342.17      389.97     39.79 o 
   0  13   5      206.58      242.01     35.12 o 
   1  13   5      138.49      152.25     30.79 o 
   2  13   5        9.94       17.55     42.15 o 
   3  13   5      733.18      788.96     65.81 o 
   4  13   5     1732.78     1738.04    151.94 o 
   5  13   5      235.05      268.59     59.05 o 
   6  13   5        6.58      -24.17     38.45 o 
   7  13   5       14.16      -27.26     41.99 o 
   8  13   5       60.40       17.04    116.83 o 
  -8  14   5       11.73        3.30     58.70 o 
  -7  14   5        3.89      -23.39     51.22 o 
  -6  14   5       42.62       38.14     35.88 o 
  -5  14   5       35.63       22.51     35.34 o 
  -4  14   5        1.09       37.32     37.99 o 
  -3  14   5       65.86       97.04     33.63 o 
  -2  14   5       87.13       90.86     33.19 o 
  -1  14   5      368.01      345.04     43.74 o 
   0  14   5       75.77       98.85     33.42 o 
   1  14   5       51.61       41.79     29.20 o 
   2  14   5       31.89       38.61     44.62 o 
   3  14   5       37.20       -2.87     33.88 o 
   4  14   5       28.03       22.47     35.22 o 
   5  14   5        1.24      -56.00     37.33 o 
   6  14   5      146.02      169.67     44.37 o 
   7  14   5      102.61      105.98     47.48 o 
   8  14   5       16.46       58.82     66.58 o 
  -8  15   5       62.51       52.08     85.18 o 
  -7  15   5        6.43      -58.89     39.26 o 
  -6  15   5       66.29       82.88     43.75 o 
  -5  15   5      476.43      486.29     52.75 o 
  -4  15   5     1050.19      976.46     59.49 o 
  -3  15   5     1207.76     1164.82     64.14 o 
  -2  15   5     1364.82     1388.49     70.63 o 
  -1  15   5      614.80      561.26     50.05 o 
   0  15   5       19.40       -0.66     36.26 o 
   1  15   5        2.05      -37.51     31.00 o 
   2  15   5      726.42      689.64    132.95 o 
   3  15   5     1617.23     1577.82     81.55 o 
   4  15   5      905.71      974.22     63.33 o 
   5  15   5      247.48      290.71     49.11 o 
   6  15   5      241.62      287.02     51.49 o 
   7  15   5       62.25       60.38     48.35 o 
  -7  16   5       10.35      -53.43     46.20 o 
  -6  16   5      103.18      145.43     44.57 o 
  -5  16   5      269.65      243.20     47.81 o 
  -4  16   5      238.09      238.23     64.46 o 
  -3  16   5       34.77       41.09     35.40 o 
  -2  16   5      458.97      519.07     48.68 o 
  -1  16   5      489.87      398.32     47.51 o 
   0  16   5        1.36      -31.67     33.34 o 
   1  16   5      326.69      307.34     46.45 o 
   2  16   5      571.46      610.51     71.26 o 
   3  16   5      316.51      320.52     46.61 o 
   4  16   5        0.86        4.03     39.90 o 
   5  16   5       27.59        9.17     42.71 o 
   6  16   5       38.97      -11.76     44.88 o 
  -6  17   5        2.11      -23.48     46.31 o 
  -5  17   5      123.85      102.55     42.59 o 
  -4  17   5      257.77      247.27     71.37 o 
  -3  17   5      374.88      330.99     48.64 o 
  -2  17   5      337.17      278.80     47.55 o 
  -1  17   5        0.62      -23.99     42.01 o 
   0  17   5        0.09      -12.91     38.72 o 
   1  17   5        3.71      -51.71     34.47 o 
   2  17   5      136.56       81.30     51.99 o 
   3  17   5      232.53      247.21     51.76 o 
   4  17   5      516.26      583.00    115.71 o 
   5  17   5      249.03      323.44     55.31 o 
  -4  18   5       19.84       25.56     73.67 o 
  -3  18   5        7.05       -9.43     42.59 o 
  -2  18   5       43.15       -2.78     63.88 o 
  -1  18   5        0.23      -59.69     39.79 o 
   0  18   5       16.63       -6.82     41.74 o 
   1  18   5       12.98       51.64     43.11 o 
   2  18   5        1.48      -40.29     61.01 o 
   3  18   5        0.73        5.55     41.78 o 
   4  18   5        3.74      -11.32     46.66 o 
  -2  19   5      236.58      235.80     48.64 o 
  -1  19   5       74.24       36.34     44.09 o 
   0  19   5       25.53       70.63     45.23 o 
   1  19   5       47.60       85.31     46.74 o 
 -11   0   6      311.80      325.75     64.46 o 
 -10   0   6      126.50      194.53     56.40 o 
  -9   0   6      103.00      176.11     46.04 o 
  -8   0   6      107.59       79.42     42.59 o 
  -7   0   6      838.21      859.85     61.01 o 
  -6   0   6     4628.77     4730.88    184.17 o 
  -5   0   6     8305.00     7593.59    273.95 o 
  -4   0   6     3607.72     3458.95    138.13 o 
  -3   0   6      259.10      248.55     43.74 o 
  -2   0   6       27.13       37.99     28.78 o 
  -1   0   6     3098.12     3061.84    149.64 o 
   0   0   6    10213.55     9931.40    424.74 o 
   1   0   6     9646.94     9685.07    417.84 o 
   2   0   6     7541.85     7303.52    328.05 o 
   3   0   6     5577.94     5571.16    263.59 o 
   4   0   6      662.28      661.86     77.12 o 
   5   0   6       43.42       59.86     44.89 o 
   6   0   6        1.90      -26.47     42.59 o 
   7   0   6     1134.85     1083.15    101.29 o 
   8   0   6     3334.01     2915.65    179.57 o 
   9   0   6     2527.21     2206.59    151.94 o 
  10   0   6      909.25      847.18    108.20 o 
  11   0   6       71.83       20.72     71.37 o 
 -11   1   6      436.58      509.24     80.00 o 
 -10   1   6      248.54      239.13     39.78 o 
  -9   1   6       39.94        7.00     32.23 o 
  -8   1   6      218.07      190.14     42.01 o 
  -7   1   6     1479.30     1357.39     55.33 o 
  -6   1   6      602.00      678.05     40.70 o 
  -5   1   6       88.18      120.66     23.10 o 
  -4   1   6      563.85      555.13     26.78 o 
  -3   1   6     1275.26     1209.83     33.95 o 
  -2   1   6      205.61      213.22     26.37 o 
  -1   1   6      523.62      559.73     37.41 o 
   0   1   6     2263.99     2251.84     85.03 o 
   1   1   6      776.31      795.54     46.75 o 
   2   1   6      319.88      398.95     39.07 o 
   3   1   6      161.05      118.76     35.68 o 
   4   1   6      342.58      344.73     41.49 o 
   5   1   6        5.18      -14.07     29.63 o 
   6   1   6      155.68      138.70     39.07 o 
   7   1   6      193.13      149.98     45.47 o 
   8   1   6      477.87      495.83     60.16 o 
   9   1   6        0.88       24.35     48.34 o 
  10   1   6        2.94      -62.86     47.94 o 
  11   1   6       10.48       50.07     69.64 o 
 -11   2   6        0.02       18.99     39.14 o 
 -10   2   6       57.47       70.38     63.31 o 
  -9   2   6      109.32      152.04     32.53 o 
  -8   2   6       45.79       24.41     27.64 o 
  -7   2   6       89.83      124.76     27.18 o 
  -6   2   6        2.02       45.01     41.44 o 
  -5   2   6        5.93       48.68     21.12 o 
  -4   2   6        0.86        7.04     15.61 o 
  -3   2   6      234.92      241.80     17.80 o 
  -2   2   6      190.95      207.25     26.86 o 
  -1   2   6       96.10       96.11     23.60 o 
   0   2   6      556.77      630.57     43.12 o 
   1   2   6      169.32      212.34     30.51 o 
   2   2   6        0.58       24.14     24.88 o 
   3   2   6       15.68       34.42     28.07 o 
   4   2   6      126.94      121.73     33.34 o 
   5   2   6      118.86      168.21     37.41 o 
   6   2   6       21.10       12.68     34.53 o 
   7   2   6      114.80      130.57     71.37 o 
   8   2   6        0.00      -14.40     38.23 o 
   9   2   6       31.92      -32.22     45.17 o 
  10   2   6       43.78       43.94     52.37 o 
  11   2   6       10.86      -42.41     51.79 o 
 -11   3   6      636.62      613.57     53.31 o 
 -10   3   6      173.72      155.71     36.97 o 
  -9   3   6        5.63       20.27     32.53 o 
  -8   3   6      463.41      468.99     39.14 o 
  -7   3   6     1890.03     1706.26     62.66 o 
  -6   3   6      366.79      452.32     34.58 o 
  -5   3   6      413.05      449.53     42.59 o 
  -4   3   6     1157.73     1162.96     38.44 o 
  -3   3   6     1977.00     1870.65     61.82 o 
  -2   3   6      657.26      713.07     31.87 o 
  -1   3   6     2122.39     2178.92     82.21 o 
   0   3   6     4195.74     4176.02    140.00 o 
   1   3   6      668.06      730.14     50.05 o 
   2   3   6      110.42      133.14     46.04 o 
   3   3   6      906.18      849.98     53.20 o 
   4   3   6      749.02      813.34     59.72 o 
   5   3   6       81.84      108.60     37.33 o 
   6   3   6      371.87      405.89     49.65 o 
   7   3   6      974.61      914.35    165.18 o 
   8   3   6      521.70      590.54     61.79 o 
   9   3   6        3.04       -3.02     79.42 o 
  10   3   6       95.53       20.69     84.03 o 
 -11   4   6      651.19      602.59     52.49 o 
 -10   4   6       76.57       86.88     42.59 o 
  -9   4   6       11.18       33.67     30.51 o 
  -8   4   6       49.62       71.21     31.65 o 
  -7   4   6      965.51      946.28     45.94 o 
  -6   4   6     3936.80     3977.70    112.31 o 
  -5   4   6     5841.99     5636.11    127.82 o 
  -4   4   6     3254.11     3081.57     76.56 o 
  -3   4   6      448.79      496.60     26.44 o 
  -2   4   6       13.86       26.10     16.37 o 
  -1   4   6     1628.30     1693.37     68.77 o 
   0   4   6     3918.47     3946.50    133.89 o 
   1   4   6     8461.35     8290.50    257.60 o 
   2   4   6     8706.54     8150.85    288.92 o 
   3   4   6     3643.88     3518.28    128.99 o 
   4   4   6      103.41      117.80     38.56 o 
   5   4   6       25.65       21.20     36.83 o 
   6   4   6      279.27      285.26     45.12 o 
   7   4   6      729.60      713.06     64.70 o 
   8   4   6     2175.64     1968.44     98.48 o 
   9   4   6     1993.55     1965.24    103.75 o 
  10   4   6      783.05      739.04    142.16 o 
 -11   5   6      108.52      117.52     42.73 o 
 -10   5   6      170.35      183.82     39.47 o 
  -9   5   6       60.92       96.26     33.42 o 
  -8   5   6      120.69       77.85     31.08 o 
  -7   5   6      351.83      309.46     32.08 o 
  -6   5   6      170.92      180.08     39.71 o 
  -5   5   6       13.94       24.97     17.72 o 
  -4   5   6       89.01      108.57     18.96 o 
  -3   5   6       99.97      105.81     18.21 o 
  -2   5   6       54.76       77.88     14.53 o 
  -1   5   6       26.35        5.69     22.37 o 
   0   5   6     1443.92     1348.05     66.76 o 
   1   5   6      387.90      455.75     59.86 o 
   2   5   6       50.89       63.31     28.49 o 
   3   5   6        5.10        0.03     28.17 o 
   4   5   6       12.43      -18.84     45.47 o 
   5   5   6       21.41      -12.41     31.14 o 
   6   5   6      332.00      330.15     48.82 o 
   7   5   6       62.46       56.09     40.28 o 
   8   5   6       90.08      160.57     48.84 o 
   9   5   6       52.37       94.92     48.82 o 
  10   5   6       12.84       -3.80     47.61 o 
 -11   6   6        8.86       73.86     43.40 o 
 -10   6   6      331.91      242.60     42.68 o 
  -9   6   6     1349.35     1278.38     60.63 o 
  -8   6   6      642.22      697.27     84.44 o 
  -7   6   6      153.71      192.15     24.32 o 
  -6   6   6       63.97       65.30     18.73 o 
  -5   6   6       15.32        3.53     15.22 o 
  -4   6   6       93.93       93.96     18.58 o 
  -3   6   6     1153.54     1137.88     38.45 o 
  -2   6   6     1752.49     1710.28     49.07 o 
  -1   6   6     2341.56     2305.66    106.47 o 
   0   6   6     2291.97     2344.44     91.56 o 
   1   6   6       20.03       34.09     25.63 o 
   2   6   6      285.02      277.04     55.83 o 
   3   6   6      194.54      192.13     36.52 o 
   4   6   6     1407.67     1361.71    101.29 o 
   5   6   6     1217.81     1273.08     97.84 o 
   6   6   6      411.67      535.25     80.57 o 
   7   6   6      355.58      390.21     79.42 o 
   8   6   6       16.37       33.65     43.93 o 
   9   6   6       73.35       54.30     51.80 o 
  10   6   6       20.60       57.81     49.93 o 
 -10   7   6      394.76      393.76     38.93 o 
  -9   7   6        0.04      -44.97     29.98 o 
  -8   7   6      908.06      939.68     43.01 o 
  -7   7   6     1320.51     1353.88     51.22 o 
  -6   7   6      194.77      204.57     21.66 o 
  -5   7   6      263.58      276.10     21.76 o 
  -4   7   6     1753.06     1681.89     43.65 o 
  -3   7   6     1654.53     1600.37     41.28 o 
  -2   7   6      692.50      675.33     26.18 o 
  -1   7   6     1894.09     1887.11     63.10 o 
   0   7   6     5416.22     5412.99    135.76 o 
   1   7   6     1028.68      992.71     95.54 o 
   2   7   6       95.34      159.92     27.63 o 
   3   7   6     1651.23     1627.70     68.03 o 
   4   7   6      565.62      534.56     43.00 o 
   5   7   6      110.62       51.62     46.18 o 
   6   7   6      475.83      535.25     80.57 o 
   7   7   6     1365.12     1398.55    115.11 o 
   8   7   6      369.76      288.92     78.27 o 
   9   7   6       27.18      -40.29     65.61 o 
  10   7   6      308.16      433.57     67.56 o 
 -10   8   6       81.64      103.64     44.31 o 
  -9   8   6        4.96      -37.77     25.18 o 
  -8   8   6       64.01       39.14     26.29 o 
  -7   8   6      416.17      463.88     32.86 o 
  -6   8   6     1658.13     1678.61     49.84 o 
  -5   8   6     2510.55     2419.01     58.15 o 
  -4   8   6     1904.25     1805.31     46.18 o 
  -3   8   6      276.57      272.04     24.81 o 
  -2   8   6      151.03      114.11     17.40 o 
  -1   8   6     1285.21     1161.69     57.31 o 
   0   8   6      528.18      600.59     39.51 o 
   1   8   6     2625.06     2655.51    145.03 o 
   2   8   6     3578.65     3617.46    151.94 o 
   3   8   6     1507.11     1516.24     66.10 o 
   4   8   6       53.72       47.54     29.82 o 
   5   8   6        0.61      -31.17     42.59 o 
   6   8   6      626.94      583.37     72.66 o 
   7   8   6      326.80      346.88     46.85 o 
   8   8   6      884.03      856.39    107.05 o 
   9   8   6      670.46      498.41     96.69 o 
 -10   9   6       47.55       58.42     44.68 o 
  -9   9   6       10.51       -6.75     37.84 o 
  -8   9   6       26.74       21.47     32.60 o 
  -7   9   6       80.19       86.05     28.05 o 
  -6   9   6       10.63       44.76     24.64 o 
  -5   9   6        5.02       31.11     22.64 o 
  -4   9   6       77.70       81.18     18.30 o 
  -3   9   6      279.31      280.69     23.05 o 
  -2   9   6       27.70       14.68     17.78 o 
  -1   9   6        0.38       -7.84     17.80 o 
   0   9   6       29.79       11.51     48.92 o 
   1   9   6       73.09       75.84     42.59 o 
   2   9   6       36.82       62.84     37.87 o 
   3   9   6      263.62      309.31     36.70 o 
   4   9   6      277.46      373.33     55.98 o 
   5   9   6       60.04       24.80     32.14 o 
   6   9   6      213.99      230.37     40.78 o 
   7   9   6       55.33       27.24     39.83 o 
   8   9   6        1.30       31.00     46.75 o 
   9   9   6       90.97       54.94     64.94 o 
  -9  10   6     1283.84     1228.49     68.17 o 
  -8  10   6     1075.11     1101.57     93.24 o 
  -7  10   6      266.62      286.28     33.30 o 
  -6  10   6       55.87       67.14     26.06 o 
  -5  10   6       66.01       44.05     24.14 o 
  -4  10   6      287.85      270.90     28.02 o 
  -3  10   6     2134.97     2013.61     60.19 o 
  -2  10   6     3338.00     3341.39     86.15 o 
  -1  10   6     3321.03     3238.55     84.33 o 
   0  10   6      863.29      974.59     85.75 o 
   1  10   6        0.91       14.77     23.61 o 
   2  10   6       58.58       55.99     29.74 o 
   3  10   6      285.73      323.26     56.75 o 
   4  10   6     1237.05     1184.99     63.10 o 
   5  10   6     2378.87     2523.16    101.59 o 
   6  10   6     1926.82     1864.05    127.19 o 
   7  10   6      190.40      200.54     46.96 o 
   8  10   6        5.68      -21.16     42.31 o 
   9  10   6       15.51      -30.79     77.12 o 
  -9  11   6        3.84       -9.25     41.49 o 
  -8  11   6      273.47      322.92     45.98 o 
  -7  11   6      275.98      363.72     35.74 o 
  -6  11   6      216.11      221.82     55.97 o 
  -5  11   6        1.54      -21.66     30.34 o 
  -4  11   6     1234.81     1257.20     49.87 o 
  -3  11   6      793.97      769.92     40.39 o 
  -2  11   6       46.26       50.78     22.59 o 
  -1  11   6      302.91      290.46     26.57 o 
   0  11   6     1180.49     1247.48     59.95 o 
   1  11   6      533.97      511.22     43.42 o 
   2  11   6       32.78      -13.13     48.40 o 
   3  11   6      198.99      175.39     36.33 o 
   4  11   6      119.57      111.91     35.53 o 
   5  11   6       98.63      131.91     39.97 o 
   6  11   6       59.25       96.60     40.05 o 
   7  11   6      594.68      582.76     56.45 o 
   8  11   6      147.39      131.17     48.89 o 
  -8  12   6      138.58       74.82     58.70 o 
  -7  12   6      224.97      186.94     44.90 o 
  -6  12   6      308.17      329.29     44.09 o 
  -5  12   6      151.97      157.04     38.16 o 
  -4  12   6      177.46      156.04     35.66 o 
  -3  12   6      202.14      240.59     36.49 o 
  -2  12   6      323.41      364.05     42.02 o 
  -1  12   6      550.56      557.51     44.78 o 
   0  12   6      122.26      144.33     33.15 o 
   1  12   6      346.19      445.56     59.44 o 
   2  12   6      475.34      623.42     94.04 o 
   3  12   6      220.13      222.19     88.18 o 
   4  12   6       22.27      -33.89     34.82 o 
   5  12   6       14.55        4.75     38.54 o 
   6  12   6      340.23      408.58     52.35 o 
   7  12   6      170.58      177.25     72.17 o 
   8  12   6      120.51      140.25    104.68 o 
  -8  13   6       73.88       51.24     46.37 o 
  -7  13   6      222.49      152.92     45.34 o 
  -6  13   6      105.97       59.34     40.09 o 
  -5  13   6       26.51      -11.22     33.99 o 
  -4  13   6      371.92      346.47     44.20 o 
  -3  13   6      468.27      434.44     45.88 o 
  -2  13   6       23.71       40.78     32.60 o 
  -1  13   6       66.09       66.62     44.32 o 
   0  13   6       51.63      138.72     35.37 o 
   1  13   6       51.26      118.23     34.54 o 
   2  13   6        9.82      -17.33     33.07 o 
   3  13   6      106.01       94.50     39.13 o 
   4  13   6      559.67      587.03     71.09 o 
   5  13   6       87.14       93.57     41.61 o 
   6  13   6       17.04       42.13     44.41 o 
   7  13   6        0.29      -26.94     45.19 o 
  -7  14   6      358.55      300.93     60.43 o 
  -6  14   6       31.76       13.41     74.24 o 
  -5  14   6        1.62      -10.36     55.25 o 
  -4  14   6      286.32      279.19     43.95 o 
  -3  14   6     1656.45     1543.95     74.07 o 
  -2  14   6     1949.72     1932.81     83.58 o 
  -1  14   6     1185.04     1177.08     64.73 o 
   0  14   6      235.35      305.57     41.76 o 
   1  14   6       98.76       68.54     35.37 o 
   2  14   6       98.18       34.07     35.49 o 
   3  14   6      247.88      219.20     52.52 o 
   4  14   6      519.26      566.31     80.58 o 
   5  14   6     1325.69     1429.24     84.10 o 
   6  14   6     1348.76     1308.51    103.60 o 
  -6  15   6       27.21      -31.08     40.70 o 
  -5  15   6        1.82      -48.51     71.37 o 
  -4  15   6      174.03      259.54     46.16 o 
  -3  15   6      175.11      221.90     43.97 o 
  -2  15   6       43.13       43.59     38.99 o 
  -1  15   6        4.20       -7.55     36.23 o 
   0  15   6      220.86      272.40     43.39 o 
   1  15   6      243.14      218.38     46.62 o 
   2  15   6        8.05      -53.18     35.45 o 
   3  15   6       13.00       -6.95     41.21 o 
   4  15   6       14.75      -10.03     42.08 o 
   5  15   6        8.00       -2.67     45.56 o 
  -5  16   6        4.78      -29.65     40.67 o 
  -4  16   6        1.20      -56.29     37.53 o 
  -3  16   6       19.16       24.86     51.80 o 
  -2  16   6       70.46       36.00     39.79 o 
  -1  16   6       88.37       70.89     40.66 o 
   0  16   6       64.57      121.04     40.62 o 
   1  16   6       20.67       49.50     59.86 o 
   2  16   6       17.91      -70.79     89.78 o 
   3  16   6        6.10      -55.60     43.02 o 
   4  16   6       22.71        3.07     45.56 o 
  -4  17   6      125.03      147.92     47.94 o 
  -3  17   6      125.47      161.24     47.19 o 
  -2  17   6       33.37       72.75     43.36 o 
  -1  17   6       45.38      -23.39     37.99 o 
   0  17   6      125.47      158.40     71.37 o 
   1  17   6       30.11       20.72     63.31 o 
   2  17   6       24.03      -69.56     46.37 o 
   3  17   6      168.73      114.14     67.33 o 
 -10   1   7     1373.70     1350.34     69.17 o 
  -9   1   7      196.59      243.27     37.84 o 
  -8   1   7       46.35       70.84     32.14 o 
  -7   1   7       46.34      127.08     59.86 o 
  -6   1   7       77.65      136.02     27.64 o 
  -5   1   7     1799.38     1888.84     67.15 o 
  -4   1   7     4902.65     4821.23    131.45 o 
  -3   1   7     2421.81     2491.52     86.40 o 
  -2   1   7      552.30      607.76     52.37 o 
  -1   1   7      319.53      385.11     38.66 o 
   0   1   7      639.67      738.69     50.83 o 
   1   1   7        7.54       27.63     42.01 o 
   2   1   7     2214.88     2129.38     90.33 o 
   3   1   7     3885.19     3834.80    142.03 o 
   4   1   7     1793.30     1881.89    143.31 o 
   5   1   7      555.23      630.74     68.49 o 
   6   1   7       13.86       17.01     37.03 o 
   7   1   7        1.74      -57.75     38.50 o 
   8   1   7       63.45       62.99     46.68 o 
   9   1   7      196.14      252.79     96.11 o 
 -10   2   7      904.05      872.53     59.28 o 
  -9   2   7     1740.58     1592.07     68.74 o 
  -8   2   7      208.84      235.22     63.31 o 
  -7   2   7      679.38      627.24     46.62 o 
  -6   2   7     2180.36     2035.70     71.22 o 
  -5   2   7     2353.99     2349.37     76.91 o 
  -4   2   7      130.55      139.57     45.47 o 
  -3   2   7      869.04      784.67     64.38 o 
  -2   2   7     5978.05     5904.85    187.20 o 
  -1   2   7     2873.19     2716.56    100.93 o 
   0   2   7      177.76      200.90     33.59 o 
   1   2   7     3001.45     2967.04    112.73 o 
   2   2   7     2867.00     2893.21    112.31 o 
   3   2   7      632.35      557.94     53.08 o 
   4   2   7        4.96      -39.55     31.71 o 
   5   2   7      925.80     1003.72     73.04 o 
   6   2   7      230.97      314.74     52.07 o 
   7   2   7      139.14      139.85     48.02 o 
   8   2   7      520.00      541.11     67.32 o 
   9   2   7     1120.17     1103.30     91.56 o 
 -10   3   7      819.26      771.47     57.77 o 
  -9   3   7      461.34      432.16     44.90 o 
  -8   3   7      252.82      230.51     35.79 o 
  -7   3   7       81.54       82.96     28.35 o 
  -6   3   7      440.25      479.69     36.21 o 
  -5   3   7     2248.17     2187.80     72.84 o 
  -4   3   7     3294.17     3227.97     81.65 o 
  -3   3   7     1578.83     1634.81     50.53 o 
  -2   3   7      531.98      619.01     33.69 o 
  -1   3   7     2484.16     2443.11     94.01 o 
   0   3   7      529.09      628.03     59.86 o 
   1   3   7      207.85      301.73     41.49 o 
   2   3   7      985.09     1036.70     60.98 o 
   3   3   7     2526.60     2348.04     99.70 o 
   4   3   7     1219.45     1274.80     82.88 o 
   5   3   7      484.42      536.32     58.59 o 
   6   3   7      329.71      282.27     48.75 o 
   7   3   7      184.32      130.69     49.93 o 
   8   3   7      439.76      465.53     88.06 o 
   9   3   7      627.11      631.61     75.13 o 
 -10   4   7       54.96      145.90     85.75 o 
  -9   4   7      176.61      193.92     37.84 o 
  -8   4   7       78.53       66.76     30.12 o 
  -7   4   7        2.10      -11.71     27.53 o 
  -6   4   7      370.61      378.36     42.59 o 
  -5   4   7      509.01      514.71     75.97 o 
  -4   4   7      198.34      256.80     28.46 o 
  -3   4   7       78.44       62.21     19.81 o 
  -2   4   7      307.85      384.46     35.68 o 
  -1   4   7      176.44      220.18     33.34 o 
   0   4   7        1.29       17.85     27.04 o 
   1   4   7      302.51      286.53     41.05 o 
   2   4   7      133.87      125.23     33.77 o 
   3   4   7       56.95       76.55     37.44 o 
   4   4   7       98.56       65.79     35.56 o 
   5   4   7      247.75      253.22     46.80 o 
   6   4   7        5.01       21.20     37.84 o 
   7   4   7       28.15      -21.85     39.86 o 
   8   4   7       14.68      -64.18     48.34 o 
   9   4   7       36.50       81.28     54.08 o 
 -10   5   7      348.07      412.88     48.65 o 
  -9   5   7       24.48       56.06     37.03 o 
  -8   5   7      234.77      204.75     34.53 o 
  -7   5   7      389.78      362.26     39.14 o 
  -6   5   7        3.04       11.44     26.44 o 
  -5   5   7     1197.83     1174.90     51.64 o 
  -4   5   7     3933.34     3839.73     94.54 o 
  -3   5   7     1452.17     1413.67     58.37 o 
  -2   5   7        9.54       11.41     19.56 o 
  -1   5   7      545.70      649.61     48.65 o 
   0   5   7      960.16     1017.27     58.60 o 
   1   5   7        5.02      -12.03     29.70 o 
   2   5   7     1002.96      941.94     63.04 o 
   3   5   7     2290.27     2266.68    103.02 o 
   4   5   7     1662.77     1590.08     81.65 o 
   5   5   7      709.60      633.57     76.55 o 
   6   5   7       95.24       73.76     59.86 o 
   7   5   7      207.30      154.81     49.47 o 
   8   5   7        0.60      -31.12     44.22 o 
   9   5   7       10.52       22.17     51.92 o 
 -10   6   7      432.84      400.70     63.31 o 
  -9   6   7      685.74      767.24     53.70 o 
  -8   6   7      102.56      130.84     33.72 o 
  -7   6   7      196.98      136.71     30.32 o 
  -6   6   7     1056.06      968.12     60.43 o 
  -5   6   7     1323.58     1291.45     46.79 o 
  -4   6   7      162.12      156.62     23.99 o 
  -3   6   7      548.24      569.95     31.84 o 
  -2   6   7     2117.16     2130.94     60.82 o 
  -1   6   7      386.79      412.95     40.70 o 
   0   6   7       31.26       36.75     31.71 o 
   1   6   7      720.95      817.32    100.14 o 
   2   6   7     1003.62     1068.55     97.27 o 
   3   6   7      512.92      534.37     55.28 o 
   4   6   7       23.23      -15.37     33.25 o 
   5   6   7      139.30      100.09     42.59 o 
   6   6   7        4.55        9.36     42.73 o 
   7   6   7       17.65       -4.07     44.68 o 
   8   6   7      444.05      403.08     63.35 o 
   9   6   7      304.89      308.30    118.56 o 
  -9   7   7      434.79      461.80     55.83 o 
  -8   7   7      565.39      576.48     47.48 o 
  -7   7   7      450.04      498.43     47.77 o 
  -6   7   7      920.41      877.68     47.61 o 
  -5   7   7     1556.63     1471.00     49.59 o 
  -4   7   7     1015.06     1039.59     41.50 o 
  -3   7   7     1234.19     1308.37     45.12 o 
  -2   7   7     1405.03     1383.89     46.42 o 
  -1   7   7     1536.98     1484.88    102.44 o 
   0   7   7      813.89      942.81     59.15 o 
   1   7   7      889.27      883.76     57.63 o 
   2   7   7      707.09      753.92     59.01 o 
   3   7   7     1373.16     1205.48     71.57 o 
   4   7   7      499.20      505.85     66.19 o 
   5   7   7      829.80      813.25    109.35 o 
   6   7   7      693.72      592.11     78.27 o 
   7   7   7      472.75      416.32    107.62 o 
   8   7   7      389.25      422.63     64.05 o 
   9   7   7      286.81      322.91     61.86 o 
  -9   8   7      180.31      223.31     61.01 o 
  -8   8   7       59.63       48.15     35.34 o 
  -7   8   7       74.69      117.41     32.56 o 
  -6   8   7      947.24      894.52     49.81 o 
  -5   8   7      671.25      739.22     38.05 o 
  -4   8   7       48.40       47.02     21.18 o 
  -3   8   7      242.39      258.73     26.19 o 
  -2   8   7      689.93      724.82     42.41 o 
  -1   8   7      184.37      270.50     55.25 o 
   0   8   7      113.38       74.82     35.81 o 
   1   8   7      243.55      251.89     44.35 o 
   2   8   7      182.49      141.03     39.78 o 
   3   8   7      131.90       82.40     43.74 o 
   4   8   7       65.80       54.68     40.70 o 
   5   8   7      624.75      627.80     66.33 o 
   6   8   7      150.79       83.74     46.75 o 
   7   8   7        0.17      -31.33     42.77 o 
   8   8   7        4.78      -41.91     43.86 o 
  -9   9   7       18.27       18.42     54.10 o 
  -8   9   7      264.10      310.79     59.86 o 
  -7   9   7      505.97      455.82     64.46 o 
  -6   9   7       22.55        9.48     34.24 o 
  -5   9   7      222.52      173.02     48.34 o 
  -4   9   7     1023.02      994.22     94.39 o 
  -3   9   7      486.72      548.57     32.83 o 
  -2   9   7       53.44       36.30     20.86 o 
  -1   9   7     1157.06     1155.80     67.34 o 
   0   9   7      803.84      897.83     87.48 o 
   1   9   7       22.30       42.54     35.70 o 
   2   9   7      276.64      280.28     48.02 o 
   3   9   7     1070.54      995.67     94.39 o 
   4   9   7      460.91      564.02     82.88 o 
   5   9   7       39.49       10.36     57.55 o 
   6   9   7       19.17      -61.01     62.16 o 
   7   9   7      224.32      136.98     79.42 o 
   8   9   7       91.78       98.10     53.65 o 
  -8  10   7       66.26       34.53     56.40 o 
  -7  10   7       72.87       42.59     46.04 o 
  -6  10   7      420.65      451.91    110.50 o 
  -5  10   7      447.90      434.04     45.86 o 
  -4  10   7      300.09      350.81     72.52 o 
  -3  10   7       10.79       -4.37     74.82 o 
  -2  10   7      761.42      731.95     93.24 o 
  -1  10   7      237.77      226.34     47.19 o 
   0  10   7        1.58        2.30     47.19 o 
   1  10   7      280.11      253.24     74.82 o 
   2  10   7      495.82      470.79     73.67 o 
   3  10   7      321.21      354.53     70.22 o 
   4  10   7       39.69      157.70     61.01 o 
   5  10   7       12.13       36.83     58.70 o 
   6  10   7        5.05       -4.60     67.91 o 
   7  10   7        0.89      -24.17     64.46 o 
  -8  11   7      670.11      736.68     78.27 o 
  -7  11   7      711.55      712.51     75.97 o 
  -6  11   7      475.33      568.68     49.97 o 
  -5  11   7      481.95      526.80     48.93 o 
  -4  11   7      391.70      358.50     70.79 o 
  -3  11   7      593.55      634.44     60.43 o 
  -2  11   7     1004.21     1007.17     56.09 o 
  -1  11   7      776.42      752.92     51.52 o 
   0  11   7      762.74      887.47     94.39 o 
   1  11   7     1092.90     1103.87    100.14 o 
   2  11   7      408.98      642.30     88.63 o 
   3  11   7      342.56      348.04     62.81 o 
   4  11   7      202.39      147.13     60.13 o 
   5  11   7      934.26     1072.79    116.26 o 
   6  11   7      582.99      593.61     77.51 o 
   7  11   7      331.42      289.10     77.70 o 
  -6  12   7      657.95      704.45     89.78 o 
  -5  12   7      403.98      499.56     79.42 o 
  -4  12   7       33.56        9.21     57.55 o 
  -3  12   7      120.80      186.47     61.01 o 
  -2  12   7      974.38     1090.06     97.84 o 
  -1  12   7      545.60      611.22     81.73 o 
   0  12   7      116.30      158.85     65.61 o 
   1  12   7      566.74      549.06     80.57 o 
   2  12   7      504.16      539.85     81.73 o 
   3  12   7        2.25       35.68     58.70 o 
   4  12   7      165.45      152.19     56.48 o 
   5  12   7      399.15      283.99     85.18 o 
   6  12   7      303.05      195.68     86.33 o 
  -6  13   7      145.22      139.28     64.46 o 
  -5  13   7        1.03      -31.08     59.86 o 
  -4  13   7       86.93      119.71     61.01 o 
  -3  13   7       54.50       86.33     64.46 o 
  -2  13   7       71.12      181.87     64.46 o 
  -1  13   7      444.84      524.89     81.73 o 
   0  13   7      549.63      682.58     92.09 o 
   1  13   7      226.18      463.88     79.42 o 
   2  13   7        1.10       -5.47     49.50 o 
   3  13   7      253.17      230.53    124.89 o 
   4  13   7      107.59       73.93     60.48 o 
   5  13   7       64.68      -14.43     60.98 o 
  -5  14   7      133.00      117.41     70.22 o 
  -4  14   7       80.84      109.35     63.31 o 
  -3  14   7       11.29      -39.14     61.01 o 
  -2  14   7      102.66       82.88     65.61 o 
  -1  14   7       15.57       61.01     58.70 o 
   0  14   7       18.59       25.32     63.31 o 
   1  14   7        3.62       39.14     61.01 o 
   2  14   7      103.61       92.09     70.22 o 
   3  14   7      289.59      193.38     83.45 o 
   4  14   7      138.13       58.57     61.95 o 
  -4  15   7       58.42      123.16     71.37 o 
  -3  15   7       46.51       18.42     62.16 o 
  -2  15   7      188.89      275.10     73.67 o 
  -1  15   7      759.00      923.16    109.35 o 
   0  15   7      889.13      972.65    107.05 o 
   1  15   7      734.69      765.46     98.99 o 
   2  15   7      156.51      169.21     78.27 o 
   3  15   7        1.23      -11.36     54.94 o 
  -2  16   7      367.69      396.56     67.34 o 
  -1  16   7      168.80      176.38     46.18 o 
   0  16   7        2.41       13.37     41.13 o 
   1  16   7      188.08      141.58     73.67 o 
  -9   0   8     1403.77     1305.31     92.09 o 
  -8   0   8      805.23      874.81     75.97 o 
  -7   0   8        7.13      -23.02     43.74 o 
  -6   0   8       24.37        5.76     41.44 o 
  -5   0   8      229.21      199.13     47.19 o 
  -4   0   8     2183.97     2147.89    104.75 o 
  -3   0   8     3867.62     4110.46    168.06 o 
  -2   0   8     5583.38     5338.07    158.35 o 
  -1   0   8     1452.87     1513.65    102.44 o 
   0   0   8       18.35      -16.11     41.44 o 
   1   0   8       49.47       54.10     50.65 o 
   2   0   8        1.91        3.45     44.89 o 
   3   0   8     1568.17     1547.03    118.56 o 
   4   0   8     2619.58     2688.89    168.06 o 
   5   0   8     3322.10     3069.89    186.47 o 
   6   0   8     1765.27     1460.70    125.47 o 
   7   0   8      311.41      241.72     81.73 o 
   8   0   8      186.14      230.21     86.33 o 
  -9   1   8      203.92      179.30     39.88 o 
  -8   1   8      341.23      392.28     43.05 o 
  -7   1   8      358.98      395.61     55.83 o 
  -6   1   8       12.95       -7.52     28.89 o 
  -5   1   8      269.16      263.21     77.70 o 
  -4   1   8      865.05      838.43     44.77 o 
  -3   1   8      545.80      539.24     39.42 o 
  -2   1   8      287.31      285.70     28.60 o 
  -1   1   8      316.72      306.28     72.52 o 
   0   1   8       95.12      110.42     33.71 o 
   1   1   8      117.18       91.01     65.04 o 
   2   1   8      399.94      444.58     52.46 o 
   3   1   8     1259.81     1204.83    107.62 o 
   4   1   8      411.33      413.11     53.31 o 
   5   1   8       13.91       31.59     40.48 o 
   6   1   8       10.26       -2.88     43.95 o 
   7   1   8       81.28      104.28     54.46 o 
   8   1   8        0.24      -73.38     48.92 o 
  -9   2   8        0.62        9.77     48.92 o 
  -8   2   8        0.62       27.02     50.07 o 
  -7   2   8       49.59       13.84     29.70 o 
  -6   2   8      157.68      117.32     31.33 o 
  -5   2   8       54.35       44.19     29.35 o 
  -4   2   8       19.67       18.80     25.55 o 
  -3   2   8       82.73       63.42     25.55 o 
  -2   2   8      105.37       75.53     22.87 o 
  -1   2   8      175.24      232.34     37.79 o 
   0   2   8        1.14       46.34     32.96 o 
   1   2   8       45.58       51.03     35.79 o 
   2   2   8      134.04      172.89     43.74 o 
   3   2   8       16.43       33.26     36.21 o 
   4   2   8       16.15        4.98     38.60 o 
   5   2   8        5.57       40.22     42.11 o 
   6   2   8       17.55       12.72     44.74 o 
   7   2   8       99.03       44.92     51.68 o 
   8   2   8      136.64      129.31     57.38 o 
  -9   3   8      278.29      306.05     43.54 o 
  -8   3   8      752.50      759.40     51.28 o 
  -7   3   8      676.74      687.09     48.82 o 
  -6   3   8       13.73       11.06     28.89 o 
  -5   3   8      972.32      942.41     48.38 o 
  -4   3   8     1417.42     1402.04     58.19 o 
  -3   3   8      870.81      880.18     39.09 o 
  -2   3   8      218.49      202.69     26.81 o 
  -1   3   8     1310.94     1300.08     67.50 o 
   0   3   8      439.00      477.89     48.02 o 
   1   3   8        6.47      -13.81     29.30 o 
   2   3   8      484.93      508.41     54.01 o 
   3   3   8     1586.91     1490.07     81.20 o 
   4   3   8      574.66      622.73     63.49 o 
   5   3   8        4.00       72.62     42.30 o 
   6   3   8      247.50      324.86     59.01 o 
   7   3   8      212.47      150.90     54.01 o 
   8   3   8        0.80      -72.98     48.65 o 
  -9   4   8     1100.16     1221.26     67.15 o 
  -8   4   8      662.93      716.14     50.29 o 
  -7   4   8       13.24      -13.02     31.46 o 
  -6   4   8        8.66       -5.43     27.18 o 
  -5   4   8      186.37      238.32     34.18 o 
  -4   4   8     1363.76     1335.35     56.14 o 
  -3   4   8     2669.21     2693.04     74.96 o 
  -2   4   8     4057.93     3956.61     99.17 o 
  -1   4   8     1725.54     1707.03    110.50 o 
   0   4   8        3.31       39.79     34.16 o 
   1   4   8      134.18      207.35     42.32 o 
   2   4   8        3.36       34.24     35.40 o 
   3   4   8     1351.75     1258.73     75.26 o 
   4   4   8     2368.49     2311.36    107.01 o 
   5   4   8     2357.21     1955.86    100.07 o 
   6   4   8     1286.95     1233.81     89.72 o 
   7   4   8      382.33      338.61     60.60 o 
   8   4   8       55.72      -10.69     53.31 o 
  -8   5   8      105.15      126.44     39.71 o 
  -7   5   8       40.53       59.28     33.37 o 
  -6   5   8       46.45       67.16     59.28 o 
  -5   5   8        4.90      -21.48     28.82 o 
  -4   5   8      233.65      270.53     41.77 o 
  -3   5   8      280.23      306.95     48.93 o 
  -2   5   8       11.49       29.82     23.74 o 
  -1   5   8        8.28       16.11     47.19 o 
   0   5   8       41.93       42.82     34.53 o 
   1   5   8      109.20      117.98     39.07 o 
   2   5   8      185.45      232.34     45.56 o 
   3   5   8      489.46      416.77     56.14 o 
   4   5   8      331.63      306.51     54.01 o 
   5   5   8       35.20       13.36     45.94 o 
   6   5   8        6.90       16.09     51.22 o 
   7   5   8        0.78      -77.68     63.31 o 
  -8   6   8       10.31       22.42     37.33 o 
  -7   6   8      304.21      295.13     40.67 o 
  -6   6   8      731.93      772.27     61.01 o 
  -5   6   8      476.59      539.74     59.86 o 
  -4   6   8       35.91       68.06     25.80 o 
  -3   6   8       91.99       94.31     24.49 o 
  -2   6   8        8.57       14.17     23.38 o 
  -1   6   8       82.68       48.34     52.95 o 
   0   6   8      149.57      174.75     40.29 o 
   1   6   8     1048.23     1083.14     66.68 o 
   2   6   8     1032.99      981.94     64.70 o 
   3   6   8       92.05      161.59     44.74 o 
   4   6   8        6.32      -14.51     38.72 o 
   5   6   8       20.58       28.14     41.10 o 
   6   6   8       30.53      -21.97     47.19 o 
   7   6   8      312.17      254.43     62.66 o 
  -8   7   8      640.28      654.90     52.74 o 
  -7   7   8      371.03      347.73     41.41 o 
  -6   7   8        3.00      -13.87     44.89 o 
  -5   7   8      781.44      839.32     49.93 o 
  -4   7   8     1608.38     1494.92     52.93 o 
  -3   7   8      996.23     1042.01     52.16 o 
  -2   7   8       15.05       56.19     25.74 o 
  -1   7   8     1564.10     1530.92    109.35 o 
   0   7   8     1379.17     1344.45    104.75 o 
   1   7   8       38.97       54.19     39.86 o 
   2   7   8      657.87      678.67     63.89 o 
   3   7   8     1157.70     1201.79     83.40 o 
   4   7   8      471.83      481.98     60.21 o 
   5   7   8        0.86       13.55     45.49 o 
   6   7   8      362.67      407.24     61.84 o 
   7   7   8      368.25      253.15    130.07 o 
  -7   8   8       95.03      120.94     36.26 o 
  -6   8   8        5.23        6.04     32.60 o 
  -5   8   8      168.30      168.82     37.99 o 
  -4   8   8     1155.85     1155.94     57.45 o 
  -3   8   8     1217.90     1278.36     49.12 o 
  -2   8   8      707.33      791.47     46.23 o 
  -1   8   8      586.30      727.65    104.75 o 
   0   8   8      142.56      170.36     63.31 o 
   1   8   8        4.11       -5.18     34.18 o 
   2   8   8       55.70       26.01     41.86 o 
   3   8   8      416.65      468.16     57.79 o 
   4   8   8     1229.71     1179.55     82.54 o 
   5   8   8     1280.38     1071.54     94.39 o 
   6   8   8      367.45      416.86     65.43 o 
  -7   9   8       18.71       52.95     55.25 o 
  -6   9   8        5.75      -62.16     41.44 o 
  -5   9   8        6.36       14.91     34.07 o 
  -4   9   8        1.58      -45.24     34.01 o 
  -3   9   8        1.73       22.15     33.10 o 
  -2   9   8        4.44      -24.35     70.22 o 
  -1   9   8       92.64      116.13     73.67 o 
   0   9   8      113.09      242.88     69.06 o 
   1   9   8       62.04       35.68     56.40 o 
   2   9   8        9.52       39.32     41.10 o 
   3   9   8       88.13       59.98     45.12 o 
   4   9   8      116.83      157.40     50.83 o 
   5   9   8      114.48       86.22     47.36 o 
   6   9   8       14.94      -41.69     46.74 o 
  -6  10   8     1138.14     1152.22     92.09 o 
  -5  10   8      864.57      876.72     60.14 o 
  -4  10   8      106.64      150.94     53.52 o 
  -3  10   8       21.78      -15.76     33.42 o 
  -2  10   8       40.13       21.91     34.24 o 
  -1  10   8       18.08        6.55     35.32 o 
   0  10   8      573.30      665.32     89.78 o 
   1  10   8     1467.25     1293.80    111.65 o 
   2  10   8     1467.93     1414.78    219.28 o 
   3  10   8      358.86      388.09    101.87 o 
   4  10   8       24.97       -6.72     79.42 o 
   5  10   8        4.28      -48.94    107.05 o 
  -6  11   8        4.28       17.27     49.50 o 
  -5  11   8      474.57      409.86     50.15 o 
  -4  11   8     1017.84     1003.92     64.12 o 
  -3  11   8      109.56      182.81     37.84 o 
  -2  11   8      130.55      169.27     52.37 o 
  -1  11   8      319.87      325.79     67.91 o 
   0  11   8      430.00      459.94     74.24 o 
   1  11   8       15.77       29.93     64.46 o 
   2  11   8      301.21      224.85     81.15 o 
   3  11   8      320.24      332.04     96.11 o 
   4  11   8      130.14       91.27     50.07 o 
   5  11   8       34.02        3.97     69.64 o 
  -5  12   8      220.25      207.19     70.22 o 
  -4  12   8      617.49      773.52     94.39 o 
  -3  12   8      205.92      263.59     77.12 o 
  -2  12   8       50.06       73.67     61.01 o 
  -1  12   8       98.34       77.12     67.91 o 
   0  12   8       55.74      165.75     73.67 o 
   1  12   8       88.80      232.52     77.12 o 
   2  12   8      125.37      219.85     79.42 o 
   3  12   8      103.50       70.24     84.03 o 
   4  12   8      160.00       52.35     80.00 o 
  -3  13   8        6.15       41.44     61.01 o 
  -2  13   8        7.17       -8.06     64.46 o 
  -1  13   8      132.26       90.93     67.91 o 
   0  13   8       84.51      -27.63     65.61 o 
   1  13   8       13.08       74.82     72.52 o 
   2  13   8       33.43       57.55     73.67 o 
   3  13   8       42.61       29.93     69.06 o 
  -1  14   8       99.33       84.03     73.67 o 
   0  14   8      696.61      844.88    110.50 o 
  -7   1   9      556.65      519.15     50.46 o 
  -6   1   9      234.11      248.18     37.84 o 
  -5   1   9        5.55      -34.43     30.90 o 
  -4   1   9       31.06        5.49     32.81 o 
  -3   1   9       56.32       63.94     30.90 o 
  -2   1   9      943.03      939.56     51.20 o 
  -1   1   9     1763.58     1744.00     84.24 o 
   0   1   9     1937.42     1846.67     87.08 o 
   1   1   9      376.22      419.69     54.12 o 
   2   1   9       23.52       41.90     40.60 o 
   3   1   9        6.69       25.97     44.31 o 
   4   1   9       38.31       43.90     45.98 o 
   5   1   9      307.35      355.01     63.58 o 
   6   1   9      533.36      560.76     74.07 o 
  -7   2   9      350.73      346.21     43.54 o 
  -6   2   9     1164.00     1169.83     61.45 o 
  -5   2   9      485.92      458.72     43.12 o 
  -4   2   9      313.67      295.92     37.41 o 
  -3   2   9     1253.52     1198.20     56.56 o 
  -2   2   9     1389.74     1255.73     50.54 o 
  -1   2   9      500.51      619.27     81.73 o 
   0   2   9      213.48      190.47     44.74 o 
   1   2   9      561.18      554.07     59.40 o 
   2   2   9      106.37       50.26     44.32 o 
   3   2   9      113.55       47.77     40.70 o 
   4   2   9      487.22      562.85     91.51 o 
   5   2   9      874.13      873.28     81.20 o 
   6   2   9      115.00       85.00     52.07 o 
  -7   3   9      654.62      667.38     52.49 o 
  -6   3   9      240.89      210.98     37.68 o 
  -5   3   9       20.84      -39.29     30.08 o 
  -4   3   9      151.53      128.87     35.23 o 
  -3   3   9      781.99      833.06     65.61 o 
  -2   3   9     1571.45     1558.81     55.71 o 
  -1   3   9      756.92      924.31     96.69 o 
   0   3   9      984.72     1029.82     69.13 o 
   1   3   9      689.31      825.21     68.36 o 
   2   3   9      467.06      612.75     90.36 o 
   3   3   9      174.68      168.95     47.61 o 
   4   3   9      315.97      378.76     88.63 o 
   5   3   9      642.20      620.41     78.85 o 
   6   3   9      652.23      720.16     78.46 o 
  -7   4   9        7.55      -38.49     34.29 o 
  -6   4   9       93.74      100.54     35.40 o 
  -5   4   9       99.42       69.92     35.40 o 
  -4   4   9        2.80       12.09     30.93 o 
  -3   4   9      118.16       81.21     33.59 o 
  -2   4   9       97.10      142.40     29.37 o 
  -1   4   9        0.30        0.00     54.10 o 
   0   4   9      227.19      306.18     72.52 o 
   1   4   9      125.64      109.60     44.74 o 
   2   4   9        4.04        5.18     43.14 o 
   3   4   9        0.90       53.55     44.68 o 
   4   4   9      160.61      180.53     53.08 o 
   5   4   9       29.60       31.58     49.33 o 
   6   4   9        0.58      -54.04     44.68 o 
  -6   5   9        0.99       11.92     31.96 o 
  -5   5   9      214.18      179.35     37.02 o 
  -4   5   9      166.21      196.90     34.58 o 
  -3   5   9       13.13       -7.31     25.08 o 
  -2   5   9      423.98      453.36     37.82 o 
  -1   5   9     1557.53     1487.18    112.80 o 
   0   5   9     1038.64     1162.58    103.60 o 
   1   5   9      149.66      249.65     51.20 o 
   2   5   9       80.29      113.09     48.38 o 
   3   5   9      127.18      161.23     75.39 o 
   4   5   9       14.06       40.82     45.17 o 
   5   5   9      157.57      131.51     53.55 o 
  -6   6   9      535.63      544.15     48.18 o 
  -5   6   9      199.63      246.58     38.23 o 
  -4   6   9      284.98      271.33     39.17 o 
  -3   6   9     1048.25      991.69     46.68 o 
  -2   6   9      316.77      373.76     44.42 o 
  -1   6   9       62.71       44.55     98.99 o 
   0   6   9       65.12       25.32     59.86 o 
   1   6   9      230.80      332.15     52.09 o 
   2   6   9       17.36       17.38     41.86 o 
   3   6   9      255.26      214.03     53.55 o 
   4   6   9      498.19      542.66     81.15 o 
   5   6   9      264.57      159.42     57.79 o 
  -6   7   9      363.58      412.39     45.55 o 
  -5   7   9      476.21      475.55     44.22 o 
  -4   7   9      658.28      718.73     49.93 o 
  -3   7   9      286.34      295.46     33.26 o 
  -2   7   9      615.27      731.66     58.97 o 
  -1   7   9      659.72      708.86    113.96 o 
   0   7   9      533.07      610.07     89.78 o 
   1   7   9      645.36      691.79     92.09 o 
   2   7   9      936.01     1032.58     79.33 o 
   3   7   9      679.52      645.54     69.87 o 
   4   7   9      443.88      410.44     65.10 o 
   5   7   9      287.40      233.85     90.36 o 
  -5   8   9       83.07       91.38     66.76 o 
  -4   8   9       32.84       32.23     33.37 o 
  -3   8   9      272.96      305.73     37.88 o 
  -2   8   9      144.07      119.62     30.20 o 
  -1   8   9       28.88       22.84     28.84 o 
   0   8   9      327.08      187.62     72.52 o 
   1   8   9      129.26      153.09     66.76 o 
   2   8   9       29.66       36.05     45.04 o 
   3   8   9        1.59       34.77     49.20 o 
   4   8   9      221.07      140.51     55.71 o 
  -4   9   9      230.49      287.49     67.34 o 
  -3   9   9      145.38      194.42     67.91 o 
  -2   9   9      105.40      108.27     41.49 o 
  -1   9   9      724.14      781.20    122.01 o 
   0   9   9      308.26      307.33     74.82 o 
   1   9   9        4.64       33.38     62.16 o 
   2   9   9      363.32      413.23     85.18 o 
   3   9   9      310.20      302.81    135.25 o 
  -3  10   9      281.34      350.75     49.76 o 
  -2  10   9      181.14      237.64     45.29 o 
  -1  10   9       43.11       56.11     42.15 o 
   0  10   9        8.32      -40.80     55.83 o 
   1  10   9       24.96       58.70     63.31 o 
   2  10   9        5.43      -11.51     64.46 o 
  -1  11   9      233.37      212.95     48.05 o 
   0  11   9      260.15      318.85     80.57 o 
  -4   0  10       48.38       73.67     55.25 o 
  -3   0  10       77.85        1.15     47.19 o 
  -2   0  10        1.15      -65.61     43.74 o 
   0   0  10     1548.44     1466.46    120.86 o 
   1   0  10     2591.43     2447.17    161.15 o 
   2   0  10     1442.26     1568.90    131.22 o 
   3   0  10       13.91      -12.66     63.31 o 
  -4   1  10      173.94      217.23     58.13 o 
  -3   1  10        4.92      -50.01     33.34 o 
  -2   1  10      393.76      379.58     51.80 o 
   0   1  10       78.36      100.56     45.38 o 
   1   1  10       97.12      149.93     49.81 o 
   2   1  10      241.73      210.37     55.33 o 
   3   1  10      168.06      139.15     90.93 o 
  -4   2  10      167.73      124.61     51.80 o 
  -3   2  10      179.68      158.17     54.10 o 
  -2   2  10        2.78      -28.76     34.53 o 
  -1   2  10        0.07       28.78     62.16 o 
   0   2  10        0.16       18.42     63.31 o 
   1   2  10       14.21      -10.28     45.98 o 
   2   2  10        1.97       39.21     46.54 o 
   3   2  10       63.91       71.79     52.89 o 
  -4   3  10      239.00      301.85     75.97 o 
  -3   3  10        5.33       27.13     36.16 o 
  -2   3  10      581.92      616.92     63.31 o 
  -1   3  10      766.57      758.79     98.42 o 
   0   3  10      100.47      118.56     64.46 o 
   1   3  10       53.19       82.03     80.57 o 
   2   3  10      349.70      353.23     62.17 o 
  -3   4  10       75.23       50.94     36.21 o 
  -2   4  10        0.19      -33.46     58.13 o 
  -1   4  10      399.93      383.66     52.82 o 
   0   4  10     1392.95     1418.11    120.86 o 
   1   4  10     1906.63     1860.12    141.58 o 
   2   4  10     1025.26     1101.95     85.36 o 
  -3   5  10        5.75      -48.34     54.10 o 
  -2   5  10       59.71       24.11     41.77 o 
  -1   5  10      138.33      112.99     34.07 o 
   0   5  10       25.24       49.50     70.22 o 
   1   5  10       32.21      171.51     71.37 o 
  -1   6  10       21.76      -43.87     31.62 o 
   0   6  10       10.54      113.96     73.67 o 
                                                 
